# Supplementary material for: Supramolecular Assemblies of Dipyrrolyldiketone CuII Complexes
Source: Molecules. 2021 Feb 6;26(4):861. doi: 10.3390/molecules26040861 (PMC7914842; doi:10.3390/molecules26040861)
Supplement: Supplementary file 1 [file molecules-26-00861-s001.zip]

Archive with 9 entries (8 files):
- Cu-diketone_HMaeda_SI/
- Cu-diketone_HMaeda_SI/.DS_Store
- __MACOSX/Cu-diketone_HMaeda_SI/._.DS_Store
- Cu-diketone_HMaeda_SI/Cu-diketone_HMaeda_cif.cif
- __MACOSX/Cu-diketone_HMaeda_SI/._Cu-diketone_HMaeda_cif.cif
- Cu-diketone_HMaeda_SI/Cu-diketone_HMaeda_checkcif.pdf
- __MACOSX/Cu-diketone_HMaeda_SI/._Cu-diketone_HMaeda_checkcif.pdf
- Cu-diketone_HMaeda_SI/Cu-diketone_HMaeda_SI.pdf
- __MACOSX/Cu-diketone_HMaeda_SI/._Cu-diketone_HMaeda_SI.pdf
