# Supplementary material for: Supramolecular Assemblies of Dipyrrolyldiketone CuII Complexes
Source: Molecules. 2021 Feb 6;26(4):861. doi: 10.3390/molecules26040861 (PMC7914842; doi:10.3390/molecules26040861)
Supplement: Supplementary file 1 [file molecules-26-00861-s001.zip › Cu-diketone_HMaeda_SI/Cu-diketone_HMaeda_cif.cif]

 
data_70316mae_yh
 
_audit_creation_method            'SHELXL-2014/7'
_shelx_SHELXL_version_number      '2014/7'
_chemical_name_systematic         ?
_chemical_name_common             ?
_chemical_melting_point           ?
_chemical_formula_moiety          'C26 H26 Cu N4 O4, 2(H2 O)'
_chemical_formula_sum
 'C26 H30 Cu N4 O6' 
_chemical_formula_weight          558.08

loop_
 _atom_type_symbol
 _atom_type_description
 _atom_type_scat_dispersion_real
 _atom_type_scat_dispersion_imag
 _atom_type_scat_source
 'C'  'C'   0.0033   0.0016
 'International Tables Vol C Tables 4.2.6.8 and 6.1.1.4'
 'H'  'H'   0.0000   0.0000
 'International Tables Vol C Tables 4.2.6.8 and 6.1.1.4'
 'N'  'N'   0.0061   0.0033
 'International Tables Vol C Tables 4.2.6.8 and 6.1.1.4'
 'Cu'  'Cu'   0.3201   1.2651
 'International Tables Vol C Tables 4.2.6.8 and 6.1.1.4'
 'O'  'O'   0.0106   0.0060
 'International Tables Vol C Tables 4.2.6.8 and 6.1.1.4'
 
_space_group_crystal_system       monoclinic
_space_group_IT_number            15
_space_group_name_H-M_alt         'C 2/c'
_space_group_name_Hall            '-C 2yc'
 
_shelx_space_group_comment
;
The symmetry employed for this shelxl refinement is uniquely defined
by the following loop, which should always be used as a source of
symmetry information in preference to the above space-group names.
They are only intended as comments.
;
 
loop_
 _space_group_symop_operation_xyz
 'x, y, z'
 '-x, y, -z+1/2'
 'x+1/2, y+1/2, z'
 '-x+1/2, y+1/2, -z+1/2'
 '-x, -y, -z'
 'x, -y, z-1/2'
 '-x+1/2, -y+1/2, -z'
 'x+1/2, -y+1/2, z-1/2'
 
_cell_length_a                    27.682(12)
_cell_length_b                    5.901(3)
_cell_length_c                    16.000(8)
_cell_angle_alpha                 90
_cell_angle_beta                  107.928(16)
_cell_angle_gamma                 90
_cell_volume                      2487(2)
_cell_formula_units_Z             4
_cell_measurement_temperature     123(2)
_cell_measurement_reflns_used     11280
_cell_measurement_theta_min       3.094
_cell_measurement_theta_max       27.472
 
_exptl_crystal_description        'prism' 
_exptl_crystal_colour             'yellow' 
_exptl_crystal_density_meas       'not measured' 
_exptl_crystal_density_method     ?
_exptl_crystal_density_diffrn     1.491          
_exptl_crystal_F_000              1164
_exptl_transmission_factor_min    ?
_exptl_transmission_factor_max    ?
_exptl_crystal_size_max           0.30
_exptl_crystal_size_mid           0.10
_exptl_crystal_size_min           0.05
_exptl_absorpt_coefficient_mu     0.928
_shelx_estimated_absorpt_T_min    0.768
_shelx_estimated_absorpt_T_max    0.955
_exptl_absorpt_correction_type    none
_exptl_absorpt_correction_T_min   ?
_exptl_absorpt_correction_T_max   ?
_exptl_absorpt_process_details    ?
_exptl_absorpt_special_details    ?
_diffrn_ambient_temperature       123(2)
_diffrn_radiation_wavelength      0.71075
_diffrn_radiation_type            MoK\a
_diffrn_source                    'fine-focus sealed tube' 
_diffrn_measurement_device_type   'Rigaku RAXIS-RAPID' 
_diffrn_measurement_method        \w
_diffrn_detector_area_resol_mean  10.00
_diffrn_reflns_number             11280
_diffrn_reflns_av_unetI/netI      0.0742
_diffrn_reflns_av_R_equivalents   0.0931
_diffrn_reflns_limit_h_min        -35
_diffrn_reflns_limit_h_max        34
_diffrn_reflns_limit_k_min        -6
_diffrn_reflns_limit_k_max        7
_diffrn_reflns_limit_l_min        -20
_diffrn_reflns_limit_l_max        20
_diffrn_reflns_theta_min          3.094
_diffrn_reflns_theta_max          27.472
_diffrn_reflns_theta_full         25.242
_diffrn_measured_fraction_theta_max   0.996
_diffrn_measured_fraction_theta_full  0.998
_diffrn_reflns_Laue_measured_fraction_max    0.996
_diffrn_reflns_Laue_measured_fraction_full   0.998
_diffrn_reflns_point_group_measured_fraction_max   0.996
_diffrn_reflns_point_group_measured_fraction_full  0.998
_reflns_number_total              2846
_reflns_number_gt                 2007
_reflns_threshold_expression      'I > 2\s(I)'
_reflns_Friedel_coverage          0.000
_reflns_Friedel_fraction_max      .
_reflns_Friedel_fraction_full     .
 
_reflns_special_details
;
 Reflections were merged by SHELXL according to the crystal
 class for the calculation of statistics and refinement.
 
 _reflns_Friedel_fraction is defined as the number of unique
 Friedel pairs measured divided by the number that would be
 possible theoretically, ignoring centric projections and
 systematic absences.
;
 
_computing_data_collection        'Rapid Auto(Rigaku)'
_computing_cell_refinement        'Rapid Auto(Rigaku)'
_computing_data_reduction         'Rapid Auto(Rigaku)'
_computing_structure_solution     'SHELXT (Sheldrick, 2014)'
_computing_structure_refinement 'SHELXL-2014/7 (Sheldrick, 2014)'
_computing_molecular_graphics     ?
_computing_publication_material   ?
_refine_special_details           ?
_refine_ls_structure_factor_coef  Fsqd
_refine_ls_matrix_type            full
_refine_ls_weighting_scheme       calc
_refine_ls_weighting_details
'w=1/[\s^2^(Fo^2^)+(0.0256P)^2^+4.4664P] where P=(Fo^2^+2Fc^2^)/3'
_atom_sites_solution_primary      ?
_atom_sites_solution_secondary    ?
_atom_sites_solution_hydrogens    mixed
_refine_ls_hydrogen_treatment     mixed
_refine_ls_extinction_method      none
_refine_ls_extinction_coef        .
_refine_ls_number_reflns          2846
_refine_ls_number_parameters      179
_refine_ls_number_restraints      0
_refine_ls_R_factor_all           0.0806
_refine_ls_R_factor_gt            0.0495
_refine_ls_wR_factor_ref          0.1003
_refine_ls_wR_factor_gt           0.0896
_refine_ls_goodness_of_fit_ref    1.064
_refine_ls_restrained_S_all       1.064
_refine_ls_shift/su_max           0.000
_refine_ls_shift/su_mean          0.000
 
loop_
 _atom_site_label
 _atom_site_type_symbol
 _atom_site_fract_x
 _atom_site_fract_y
 _atom_site_fract_z
 _atom_site_U_iso_or_equiv
 _atom_site_adp_type
 _atom_site_occupancy
 _atom_site_site_symmetry_order  
 _atom_site_calc_flag
 _atom_site_refinement_flags_posn
 _atom_site_refinement_flags_adp
 _atom_site_refinement_flags_occupancy
 _atom_site_disorder_assembly
 _atom_site_disorder_group
C1 C 0.26129(11) 0.0190(6) 0.1790(2) 0.0300(7) Uani 1 1 d . . . . .
H1 H 0.2691 -0.1333 0.1623 0.045 Uiso 1 1 calc R U . . .
H1A H 0.2356 0.0892 0.1293 0.045 Uiso 1 1 calc R U . . .
H1B H 0.2482 0.0085 0.2292 0.045 Uiso 1 1 calc R U . . .
C2 C 0.30837(11) 0.1600(5) 0.2034(2) 0.0225(7) Uani 1 1 d . . . . .
C3 C 0.31993(11) 0.3562(5) 0.1660(2) 0.0226(7) Uani 1 1 d . . . . .
H3 H 0.2982 0.4343 0.1168 0.027 Uiso 1 1 calc R U . . .
C4 C 0.37000(11) 0.4188(5) 0.2146(2) 0.0208(7) Uani 1 1 d . . . . .
H4 H 0.3880 0.5474 0.2042 0.025 Uiso 1 1 calc R U . . .
C5 C 0.38800(11) 0.2590(5) 0.2799(2) 0.0188(6) Uani 1 1 d . . . . .
C6 C 0.43686(10) 0.2348(5) 0.34869(19) 0.0184(6) Uani 1 1 d . . . . .
C7 C 0.47392(11) 0.3968(5) 0.3532(2) 0.0210(6) Uani 1 1 d . . . . .
H7 H 0.4670 0.5066 0.3076 0.025 Uiso 1 1 calc R U . . .
C8 C 0.52061(10) 0.4115(5) 0.4194(2) 0.0174(6) Uani 1 1 d . . . . .
C9 C 0.55390(11) 0.6003(5) 0.4177(2) 0.0200(6) Uani 1 1 d . . . . .
C10 C 0.54552(11) 0.7964(5) 0.3675(2) 0.0202(6) Uani 1 1 d . . . . .
H10 H 0.5147 0.8381 0.3244 0.024 Uiso 1 1 calc R U . . .
C11 C 0.59047(11) 0.9220(5) 0.3917(2) 0.0214(7) Uani 1 1 d . . . . .
H11 H 0.5957 1.0634 0.3675 0.026 Uiso 1 1 calc R U . . .
C12 C 0.62591(11) 0.8041(5) 0.4569(2) 0.0201(6) Uani 1 1 d . . . . .
C13 C 0.67946(11) 0.8610(5) 0.5068(2) 0.0262(7) Uani 1 1 d . . . . .
H13 H 0.6835 0.8622 0.5699 0.039 Uiso 1 1 calc R U . . .
H13A H 0.6879 1.0109 0.4889 0.039 Uiso 1 1 calc R U . . .
H13B H 0.7022 0.7474 0.4946 0.039 Uiso 1 1 calc R U . . .
N1 N 0.34962(8) 0.1043(4) 0.27174(16) 0.0188(5) Uani 1 1 d . . . . .
H1C H 0.3516 -0.0141 0.3061 0.023 Uiso 1 1 calc R U . . .
N2 N 0.60346(9) 0.6085(4) 0.47181(16) 0.0192(5) Uani 1 1 d . . . . .
H2 H 0.6184 0.5036 0.5102 0.023 Uiso 1 1 calc R U . . .
O1 O 0.44131(7) 0.0638(3) 0.40094(13) 0.0195(5) Uani 1 1 d . . . . .
O2 O 0.53625(7) 0.2678(3) 0.48326(13) 0.0195(5) Uani 1 1 d . . . . .
Cu1 Cu 0.5000 0.0000 0.5000 0.01828(15) Uani 1 2 d S . P . .
O3 O 0.63544(9) 0.2900(4) 0.61684(17) 0.0248(5) Uani 1 1 d . . . . .
H3A H 0.6057(16) 0.238(7) 0.593(3) 0.057(14) Uiso 1 1 d . . . . .
H3B H 0.6321(14) 0.379(7) 0.650(3) 0.037(12) Uiso 1 1 d . . . . .
 
loop_
 _atom_site_aniso_label
 _atom_site_aniso_U_11
 _atom_site_aniso_U_22
 _atom_site_aniso_U_33
 _atom_site_aniso_U_23
 _atom_site_aniso_U_13
 _atom_site_aniso_U_12
C1 0.0187(14) 0.0320(18) 0.0342(18) 0.0016(17) 0.0008(13) -0.0034(15)
C2 0.0210(15) 0.0240(16) 0.0212(17) -0.0015(13) 0.0046(13) 0.0019(13)
C3 0.0211(14) 0.0236(16) 0.0201(16) 0.0010(13) 0.0019(13) 0.0030(13)
C4 0.0229(15) 0.0199(15) 0.0203(16) -0.0001(12) 0.0074(13) -0.0017(12)
C5 0.0208(14) 0.0181(15) 0.0177(16) -0.0010(12) 0.0062(13) -0.0012(12)
C6 0.0202(14) 0.0196(15) 0.0153(16) -0.0025(12) 0.0052(12) 0.0029(12)
C7 0.0212(15) 0.0222(15) 0.0186(16) 0.0021(13) 0.0048(13) -0.0010(12)
C8 0.0188(14) 0.0159(14) 0.0196(16) -0.0034(12) 0.0087(13) 0.0016(11)
C9 0.0189(14) 0.0213(15) 0.0203(16) -0.0007(13) 0.0066(13) -0.0001(12)
C10 0.0187(14) 0.0217(16) 0.0188(16) 0.0031(13) 0.0038(13) 0.0028(12)
C11 0.0241(15) 0.0198(15) 0.0231(16) 0.0031(13) 0.0115(14) -0.0016(12)
C12 0.0207(15) 0.0194(15) 0.0227(17) -0.0026(13) 0.0101(13) -0.0038(12)
C13 0.0193(15) 0.0285(17) 0.0290(19) 0.0007(14) 0.0048(14) -0.0031(13)
N1 0.0188(12) 0.0189(12) 0.0178(13) 0.0022(11) 0.0045(11) -0.0009(10)
N2 0.0185(12) 0.0198(13) 0.0182(13) 0.0013(11) 0.0039(11) -0.0021(10)
O1 0.0190(10) 0.0206(11) 0.0164(11) 0.0028(8) 0.0020(9) -0.0027(8)
O2 0.0184(10) 0.0189(11) 0.0197(11) 0.0002(9) 0.0034(9) -0.0014(8)
Cu1 0.0175(2) 0.0175(3) 0.0175(3) 0.0003(2) 0.00203(19) -0.0022(2)
O3 0.0234(12) 0.0231(13) 0.0250(13) -0.0025(10) 0.0033(11) -0.0028(10)
 
_geom_special_details
;
 All esds (except the esd in the dihedral angle between two l.s. planes)
 are estimated using the full covariance matrix.  The cell esds are taken
 into account individually in the estimation of esds in distances, angles
 and torsion angles; correlations between esds in cell parameters are only
 used when they are defined by crystal symmetry.  An approximate (isotropic)
 treatment of cell esds is used for estimating esds involving l.s. planes.
;
 
loop_
 _geom_bond_atom_site_label_1
 _geom_bond_atom_site_label_2
 _geom_bond_distance
 _geom_bond_site_symmetry_2
 _geom_bond_publ_flag
C1 C2 1.493(4) . ?
C1 H1 0.9800 . ?
C1 H1A 0.9800 . ?
C1 H1B 0.9800 . ?
C2 N1 1.356(4) . ?
C2 C3 1.385(4) . ?
C3 C4 1.414(4) . ?
C3 H3 0.9500 . ?
C4 C5 1.382(4) . ?
C4 H4 0.9500 . ?
C5 N1 1.376(4) . ?
C5 C6 1.464(4) . ?
C6 O1 1.292(3) . ?
C6 C7 1.388(4) . ?
C7 C8 1.399(4) . ?
C7 H7 0.9500 . ?
C8 O2 1.295(4) . ?
C8 C9 1.451(4) . ?
C9 N2 1.380(4) . ?
C9 C10 1.387(4) . ?
C10 C11 1.396(4) . ?
C10 H10 0.9500 . ?
C11 C12 1.380(4) . ?
C11 H11 0.9500 . ?
C12 N2 1.366(4) . ?
C12 C13 1.490(4) . ?
C13 H13 0.9800 . ?
C13 H13A 0.9800 . ?
C13 H13B 0.9800 . ?
N1 H1C 0.8800 . ?
N2 H2 0.8800 . ?
O1 Cu1 1.926(2) . ?
O2 Cu1 1.934(2) . ?
Cu1 O1 1.926(2) 5_656 ?
Cu1 O2 1.934(2) 5_656 ?
O3 H3A 0.85(4) . ?
O3 H3B 0.78(4) . ?
 
loop_
 _geom_angle_atom_site_label_1
 _geom_angle_atom_site_label_2
 _geom_angle_atom_site_label_3
 _geom_angle
 _geom_angle_site_symmetry_1
 _geom_angle_site_symmetry_3
 _geom_angle_publ_flag
C2 C1 H1 109.5 . . ?
C2 C1 H1A 109.5 . . ?
H1 C1 H1A 109.5 . . ?
C2 C1 H1B 109.5 . . ?
H1 C1 H1B 109.5 . . ?
H1A C1 H1B 109.5 . . ?
N1 C2 C3 107.5(3) . . ?
N1 C2 C1 121.8(3) . . ?
C3 C2 C1 130.7(3) . . ?
C2 C3 C4 107.4(3) . . ?
C2 C3 H3 126.3 . . ?
C4 C3 H3 126.3 . . ?
C5 C4 C3 107.6(3) . . ?
C5 C4 H4 126.2 . . ?
C3 C4 H4 126.2 . . ?
N1 C5 C4 107.0(3) . . ?
N1 C5 C6 120.9(3) . . ?
C4 C5 C6 132.0(3) . . ?
O1 C6 C7 125.6(3) . . ?
O1 C6 C5 116.4(2) . . ?
C7 C6 C5 118.0(3) . . ?
C6 C7 C8 125.3(3) . . ?
C6 C7 H7 117.4 . . ?
C8 C7 H7 117.4 . . ?
O2 C8 C7 124.3(3) . . ?
O2 C8 C9 117.2(3) . . ?
C7 C8 C9 118.5(3) . . ?
N2 C9 C10 106.9(2) . . ?
N2 C9 C8 122.0(3) . . ?
C10 C9 C8 131.1(3) . . ?
C9 C10 C11 107.9(3) . . ?
C9 C10 H10 126.1 . . ?
C11 C10 H10 126.1 . . ?
C12 C11 C10 107.9(3) . . ?
C12 C11 H11 126.1 . . ?
C10 C11 H11 126.1 . . ?
N2 C12 C11 107.6(3) . . ?
N2 C12 C13 121.9(3) . . ?
C11 C12 C13 130.6(3) . . ?
C12 C13 H13 109.5 . . ?
C12 C13 H13A 109.5 . . ?
H13 C13 H13A 109.5 . . ?
C12 C13 H13B 109.5 . . ?
H13 C13 H13B 109.5 . . ?
H13A C13 H13B 109.5 . . ?
C2 N1 C5 110.5(2) . . ?
C2 N1 H1C 124.8 . . ?
C5 N1 H1C 124.8 . . ?
C12 N2 C9 109.8(2) . . ?
C12 N2 H2 125.1 . . ?
C9 N2 H2 125.1 . . ?
C6 O1 Cu1 125.01(18) . . ?
C8 O2 Cu1 125.62(18) . . ?
O1 Cu1 O1 180.00(11) . 5_656 ?
O1 Cu1 O2 93.93(8) . . ?
O1 Cu1 O2 86.07(8) 5_656 . ?
O1 Cu1 O2 86.07(8) . 5_656 ?
O1 Cu1 O2 93.93(8) 5_656 5_656 ?
O2 Cu1 O2 180.00(10) . 5_656 ?
H3A O3 H3B 105(4) . . ?
 
loop_
 _geom_torsion_atom_site_label_1
 _geom_torsion_atom_site_label_2
 _geom_torsion_atom_site_label_3
 _geom_torsion_atom_site_label_4
 _geom_torsion
 _geom_torsion_site_symmetry_1
 _geom_torsion_site_symmetry_2
 _geom_torsion_site_symmetry_3
 _geom_torsion_site_symmetry_4
 _geom_torsion_publ_flag
N1 C2 C3 C4 -0.2(3) . . . . ?
C1 C2 C3 C4 -179.6(3) . . . . ?
C2 C3 C4 C5 0.5(3) . . . . ?
C3 C4 C5 N1 -0.5(3) . . . . ?
C3 C4 C5 C6 179.3(3) . . . . ?
N1 C5 C6 O1 -0.9(4) . . . . ?
C4 C5 C6 O1 179.3(3) . . . . ?
N1 C5 C6 C7 180.0(3) . . . . ?
C4 C5 C6 C7 0.1(5) . . . . ?
O1 C6 C7 C8 -5.5(5) . . . . ?
C5 C6 C7 C8 173.5(3) . . . . ?
C6 C7 C8 O2 3.5(5) . . . . ?
C6 C7 C8 C9 -176.0(3) . . . . ?
O2 C8 C9 N2 10.8(4) . . . . ?
C7 C8 C9 N2 -169.6(3) . . . . ?
O2 C8 C9 C10 -169.1(3) . . . . ?
C7 C8 C9 C10 10.5(5) . . . . ?
N2 C9 C10 C11 0.3(3) . . . . ?
C8 C9 C10 C11 -179.8(3) . . . . ?
C9 C10 C11 C12 -0.7(3) . . . . ?
C10 C11 C12 N2 0.8(3) . . . . ?
C10 C11 C12 C13 -179.0(3) . . . . ?
C3 C2 N1 C5 -0.2(3) . . . . ?
C1 C2 N1 C5 179.3(3) . . . . ?
C4 C5 N1 C2 0.5(3) . . . . ?
C6 C5 N1 C2 -179.4(3) . . . . ?
C11 C12 N2 C9 -0.6(3) . . . . ?
C13 C12 N2 C9 179.2(3) . . . . ?
C10 C9 N2 C12 0.2(3) . . . . ?
C8 C9 N2 C12 -179.7(3) . . . . ?
C7 C6 O1 Cu1 2.2(4) . . . . ?
C5 C6 O1 Cu1 -176.92(18) . . . . ?
C7 C8 O2 Cu1 1.5(4) . . . . ?
C9 C8 O2 Cu1 -178.95(18) . . . . ?
 
_refine_diff_density_max    0.581
_refine_diff_density_min   -0.517
_refine_diff_density_rms    0.093

_shelx_res_file
;

    70316mae.res created by SHELXL-2014/7

TITL 70316mae_a.res in C2/c
REM  Yadorkari-X generated
CELL 0.71075 27.6820 5.9009 16.0004 90.0000 107.9280 90.0000
ZERR 4.0 0.0122 0.0027 0.0079 0.0000 0.0160 0.0000
LATT 7
SYMM -X, +Y, 1/2-Z
REM  SPGR C2/c monoclinic
SFAC C H N Cu O
UNIT 104 120 16 4 24
SIZE 0.30 0.10 0.05
TEMP -150.0
L.S. 20
FMAP 2
PLAN -20
ACTA
CONF
LIST 4
BOND $H

WGHT    0.025600    4.466400
FVAR       0.80952
C1    1    0.261287    0.018964    0.178957    11.00000    0.01873    0.03204 =
         0.03418    0.00165    0.00080   -0.00338
AFIX 137
H1    2    0.269127   -0.133268    0.162329    11.00000   -1.50000
H1A   2    0.235617    0.089183    0.129296    11.00000   -1.50000
H1B   2    0.248217    0.008462    0.229212    11.00000   -1.50000
AFIX   0
C2    1    0.308375    0.159950    0.203394    11.00000    0.02104    0.02398 =
         0.02123   -0.00146    0.00462    0.00192
C3    1    0.319930    0.356161    0.166035    11.00000    0.02115    0.02361 =
         0.02012    0.00096    0.00186    0.00305
AFIX  43
H3    2    0.298210    0.434279    0.116826    11.00000   -1.20000
AFIX   0
C4    1    0.369997    0.418802    0.214605    11.00000    0.02289    0.01986 =
         0.02031   -0.00013    0.00744   -0.00172
AFIX  43
H4    2    0.387995    0.547383    0.204220    11.00000   -1.20000
AFIX   0
C5    1    0.387996    0.259013    0.279928    11.00000    0.02081    0.01813 =
         0.01768   -0.00102    0.00619   -0.00115
C6    1    0.436858    0.234801    0.348694    11.00000    0.02016    0.01964 =
         0.01531   -0.00246    0.00523    0.00291
C7    1    0.473916    0.396809    0.353197    11.00000    0.02124    0.02221 =
         0.01857    0.00212    0.00477   -0.00102
AFIX  43
H7    2    0.467028    0.506616    0.307616    11.00000   -1.20000
AFIX   0
C8    1    0.520607    0.411513    0.419443    11.00000    0.01876    0.01588 =
         0.01959   -0.00341    0.00875    0.00159
C9    1    0.553900    0.600265    0.417677    11.00000    0.01889    0.02131 =
         0.02026   -0.00068    0.00664   -0.00013
C10   1    0.545521    0.796448    0.367542    11.00000    0.01873    0.02169 =
         0.01879    0.00311    0.00375    0.00281
AFIX  43
H10   2    0.514677    0.838076    0.324439    11.00000   -1.20000
AFIX   0
C11   1    0.590469    0.921959    0.391660    11.00000    0.02415    0.01984 =
         0.02309    0.00314    0.01146   -0.00163
AFIX  43
H11   2    0.595724    1.063407    0.367457    11.00000   -1.20000
AFIX   0
C12   1    0.625915    0.804088    0.456901    11.00000    0.02073    0.01937 =
         0.02266   -0.00259    0.01009   -0.00377
C13   1    0.679461    0.860996    0.506824    11.00000    0.01926    0.02847 =
         0.02896    0.00069    0.00479   -0.00312
AFIX 137
H13   2    0.683517    0.862180    0.569866    11.00000   -1.50000
H13A  2    0.687880    1.010872    0.488853    11.00000   -1.50000
H13B  2    0.702215    0.747376    0.494597    11.00000   -1.50000
AFIX   0
N1    3    0.349622    0.104313    0.271744    11.00000    0.01876    0.01893 =
         0.01784    0.00221    0.00447   -0.00093
AFIX  43
H1C   2    0.351573   -0.014117    0.306053    11.00000   -1.20000
AFIX   0
N2    3    0.603465    0.608506    0.471808    11.00000    0.01847    0.01982 =
         0.01820    0.00131    0.00391   -0.00209
AFIX  43
H2    2    0.618373    0.503576    0.510164    11.00000   -1.20000
AFIX   0
O1    5    0.441315    0.063798    0.400940    11.00000    0.01900    0.02063 =
         0.01642    0.00275    0.00198   -0.00270
O2    5    0.536249    0.267776    0.483264    11.00000    0.01843    0.01890 =
         0.01965    0.00021    0.00340   -0.00145
CU1   4    0.500000    0.000000    0.500000    10.50000    0.01754    0.01753 =
         0.01749    0.00032    0.00203   -0.00222
O3    5    0.635435    0.289985    0.616835    11.00000    0.02340    0.02311 =
         0.02504   -0.00250    0.00326   -0.00278
H3A   2    0.605674    0.238386    0.592812    11.00000    0.05690
H3B   2    0.632122    0.379185    0.650233    11.00000    0.03715

HKLF 4 1 1 0 0 0 1 0 0 0 1

REM  70316mae_a.res in C2/c
REM R1 =  0.0495 for    2007 Fo > 4sig(Fo)  and  0.0806 for all    2846 data
REM    179 parameters refined using      0 restraints

END

WGHT      0.0249      4.5495

REM Highest difference peak  0.581,  deepest hole -0.517,  1-sigma level  0.093
Q1    1   0.4718  0.0028  0.4319  11.00000  0.05    0.58
Q2    1   0.4932  0.1619  0.4357  11.00000  0.05    0.47
Q3    1   0.4636 -0.1485  0.4603  11.00000  0.05    0.45
Q4    1   0.3113  0.2829  0.1955  11.00000  0.05    0.39
Q5    1   0.5584  0.3365  0.4814  11.00000  0.05    0.36
Q6    1   0.5800  0.5863  0.4392  11.00000  0.05    0.35
Q7    1   0.4391 -0.0664  0.3989  11.00000  0.05    0.34
Q8    1   0.4588  0.1349  0.4609  11.00000  0.05    0.34
Q9    1   0.6500  0.8762  0.4647  11.00000  0.05    0.33
Q10   1   0.4456 -0.0359  0.4860  11.00000  0.05    0.32
Q11   1   0.2372  0.0217  0.1225  11.00000  0.05    0.31
Q12   1   0.5471  0.1946  0.3570  11.00000  0.05    0.30
Q13   1   0.6224  1.1837  0.4721  11.00000  0.05    0.30
Q14   1   0.4389  0.5596  0.3266  11.00000  0.05    0.30
Q15   1   0.4078  0.5912  0.2639  11.00000  0.05    0.30
Q16   1   0.6205  0.7110  0.4632  11.00000  0.05    0.30
Q17   1   0.6783  1.1446  0.5168  11.00000  0.05    0.30
Q18   1   0.3408  0.3836  0.1966  11.00000  0.05    0.29
Q19   1   0.5120  0.7471  0.3959  11.00000  0.05    0.29
Q20   1   0.5805  0.1062  0.5001  11.00000  0.05    0.29
;
_shelx_res_checksum   23337

_shelx_hkl_file
;
   0   0   3   61.30   54.36
   0   0  -3   20.53   56.33
   0   0   4 1599.72   99.97
   0   0  -4 1458.08  105.36
   0   0   5   -8.17   31.01
   0   0  -5   42.10   32.02
   0   0   611271.90  447.89
   0   0  -610919.30  465.57
   0   0   7   66.90   77.54
   0   0  -7  -25.72   80.71
   0   0   813541.70  595.83
   0   0  -813420.70  609.38
   0   0   9  -49.98   80.79
   0   0  -9 -105.89   84.12
   0   0  1011232.10  516.96
   0   0 -1010776.40  521.02
   0   0  11 -129.75  100.02
   0   0 -11   57.98   88.33
   0   0  12 2826.33  252.62
   0   0 -12 1586.42  124.55
   0   0  13 2772.84  260.20
   0   0 -13   15.24  175.44
   0   0  14 2522.69  303.95
   0   0 -14 2388.45  267.38
   0   0  15  327.95  102.13
   0   0 -15  191.60   87.67
   0   0  16  189.52  150.62
   0   0 -16   17.43  142.74
   0   0  17   18.82  158.05
   0   0 -17  -85.33  139.96
   0   0  18 1059.66  150.15
   0   0 -18  726.75  235.70
   0   0  19  191.75  185.39
   0   0 -19  117.74  176.47
   0   2   0  960.14   84.99
   0   2   0 1079.11   54.28
   0   2   1   64.31   26.76
   0   2   1   13.24   59.31
   0   2  -1  162.53   30.81
   0  -2  -1   54.22   26.75
   0  -2  -1   59.78   35.71
   0  -2  -2 1675.42  129.10
   0   2  -2 1773.37  107.06
   0  -2   3   -1.15   61.52
   0   2   3  129.81   42.70
   0  -2  -3   71.63   30.49
   0  -2  -3   58.45   43.31
   0   2  -3   66.90   54.82
   0   2   4 1873.83  183.27
   0  -2   4 2314.27  145.79
   0   2  -4 2342.61  146.61
   0  -2  -4 2273.93  107.92
   0   2   5 3179.82  215.57
   0  -2   5 3039.60  175.36
   0  -2  -5 2963.44  218.98
   0   2  -5 3104.56  171.77
   0  -2   6   93.28   62.78
   0   2   6   24.10   90.84
   0   2  -6  126.99   68.63
   0  -2  -6  119.84   88.97
   0   2   7  262.83  104.56
   0  -2   7  309.85   80.42
   0  -2  -7  363.43  102.60
   0   2  -7  351.33   83.30
   0   2   8  359.94  103.12
   0  -2   8   84.65   78.55
   0  -2  -8  311.49  100.34
   0   2  -8  218.22   84.02
   0  -2   9   64.34   74.49
   0   2   9   53.53   59.42
   0   2  -9  141.34   80.46
   0  -2  -9   92.09   93.83
   0  -2  10 4772.97  191.22
   0   2  10 6023.80  361.68
   0  -2 -10 5416.44  333.21
   0   2 -10 5146.91  276.03
   0  -2  11  621.32  132.30
   0   2  11  863.33  181.97
   0   2 -11 1003.98  129.10
   0  -2 -11  744.69  162.72
   0  -2  12 4074.09  299.49
   0   2  12 5417.77  276.45
   0   2 -12 4593.49  300.57
   0  -2 -12 4305.66  358.82
   0  -2  13  206.14  118.47
   0   2  13  386.13  157.77
   0  -2 -13  382.08  149.42
   0   2 -13  141.72  118.20
   0   2  14  254.86  102.70
   0  -2  14  238.86  130.03
   0  -2 -14  296.20  159.51
   0   2 -14  318.76  133.97
   0  -2  15   40.40  110.80
   0   2  15  -73.20  145.71
   0   2 -15   10.70  116.70
   0  -2 -15  -74.02  135.07
   0  -2  16  511.29  176.43
   0   2  16 1263.18  158.87
   0   2 -16  295.11  188.46
   0  -2 -16 -187.35  210.07
   0  -2  17  -77.93  129.01
   0   2  17  -53.79  177.09
   0   2 -17  -79.60  137.16
   0  -2 -17  171.57  157.36
   0  -2  18  485.88  182.20
   0   2  18  235.47  166.55
   0  -2 -18  262.19  213.70
   0   2 -18  593.20  197.86
   0   2  19 -234.00  239.18
   0  -2  19   98.78   88.27
   0   2 -19  -42.71  156.01
   0   4   0  725.70  110.93
   0   4   0  766.54   58.77
   0   4   1  114.72   73.92
   0   4   1  -54.76   30.12
   0   4  -1   17.35   69.17
   0   4  -1  -39.13   41.49
   0   4  -1  127.22   70.27
   0   4   2 2635.60  182.24
   0   4  -2 2247.79  165.72
   0   4  -2 2332.74  119.22
   0   4  -2 2412.27  160.68
   0   4   3  137.77   55.01
   0   4  -3  266.26   74.58
   0   4  -3    5.90   42.37
   0   4  -3   90.54   43.85
   0   4   4 1968.57  113.40
   0   4  -4 1900.28  151.54
   0  -4  -4 1792.96   68.74
   0  -4  -4 1836.75  117.14
   0   4   5  452.84  125.98
   0  -4  -5  409.81   48.69
   0  -4  -5  473.70  124.80
   0   4  -5  255.16   99.53
   0   4   6 3917.18  308.18
   0  -4  -6 4287.74  304.02
   0  -4  -6 3815.96  150.18
   0   4  -6 3878.34  237.59
   0   4   7  297.03  140.28
   0  -4  -7  392.60  139.76
   0  -4  -7  265.78   47.03
   0   4  -7  503.34  103.40
   0  -4   8 2694.86  208.60
   0   4   8 2456.63  276.61
   0  -4  -8 3038.24  279.48
   0   4  -8 2701.66  205.75
   0  -4  -8 2355.05  150.44
   0  -4   9  166.01  101.99
   0   4   9   95.31  146.66
   0  -4  -9  389.91  145.00
   0   4  -9  252.76  106.13
   0  -4  -9  162.01   59.89
   0   4  10 1474.65  240.08
   0  -4  10 1365.58  165.65
   0   4 -10 1313.90  173.26
   0  -4 -10 1396.92  230.89
   0   4  11  177.44  148.00
   0  -4  11   21.75   99.70
   0   4 -11  141.92  144.77
   0  -4 -11  -27.69  142.69
   0   4  12  263.74  194.45
   0  -4  12  350.71  129.64
   0   4 -12  296.77  139.75
   0  -4 -12  328.54  181.49
   0   4  13  405.44  206.46
   0  -4  13  257.77  136.19
   0  -4 -13  476.43  192.60
   0   4 -13  317.58  137.19
   0   4  14  500.11  132.28
   0  -4  14  387.56  146.85
   0   4 -14  301.65  150.67
   0  -4 -14  420.74  214.14
   0   4  15  -83.66  182.21
   0  -4  15  100.95  120.83
   0   4 -15  -17.57  122.44
   0  -4 -15  197.51  174.74
   0   4  16 1414.67  185.27
   0  -4  16  661.45  202.90
   0   4 -16  746.46  207.86
   0  -4 -16 1057.10  293.79
   0   6   0  163.82  110.97
   0   6   0  579.40  113.99
   0   6   0  -21.11   28.10
   0   6   1  188.02  114.51
   0   6   1   78.00  113.55
   0   6  -1  -47.76  105.68
   0   6  -1    6.42  111.05
   0   6  -1    1.75   48.22
   0   6   2  453.50  104.07
   0   6  -2  724.26  153.04
   0   6  -2  680.68  145.56
   0   6   3  141.35  130.36
   0   6  -3   51.15   69.05
   0   6  -3  113.46  107.66
   0   6  -3  -24.01  113.22
   0   6   4 1374.36  232.01
   0   6  -4 1524.48  195.74
   0   6  -4 1224.68  178.31
   0   6  -4 1264.00  101.66
   0   6   5 1121.37  141.02
   0   6  -5 1172.13  173.25
   0   6  -5 1102.71  106.81
   0   6  -5 1034.13  169.24
   0   6   6 2794.88  352.15
   0   6  -6 2872.18  250.15
   0   6  -6 2749.83  173.77
   0   6  -6 2950.89  273.89
   0   6   7  266.63  152.50
   0   6  -7   58.87  114.89
   0   6  -7   16.02   61.25
   0   6  -7  -54.95   97.59
   0   6   8  -58.70  164.18
   0   6  -8  259.58   86.98
   0  -6  -8   77.99   98.40
   0   6  -8 -142.95  124.52
   0   6   9  197.46  161.99
   0  -6  -9 -113.32   99.65
   0   6  -9   96.65  114.79
   0   6  10  108.03  193.84
   0   6 -10  199.63  134.35
   0  -6 -10   59.44  115.00
   0   6  11   84.30  211.40
   0  -6 -11  -25.36  213.28
   0   6 -11  383.23  151.11
   0   6  12  284.00  140.31
   0  -6 -12  332.66  236.35
   0   6 -12  363.50  167.47
   1  -1 -19   20.15  183.36
   1   1 -19  204.89  168.99
  -1  -1  19  192.90   93.12
  -1   1  19  123.44  223.51
   1   1 -18 2175.37  283.09
   1  -1 -18 1646.75  303.68
  -1  -1  18 1431.46  267.37
  -1   1  18 2106.46  370.25
   1  -1 -17    4.61  144.41
   1   1 -17  -44.03  133.30
  -1  -1  17  113.36  127.19
  -1   1  17 -350.85  193.40
   1  -1 -16 1781.02  262.09
   1   1 -16 1858.31  241.16
  -1  -1  16 1571.50  235.38
  -1   1  16 1780.45  291.93
   1  -1 -15 2603.66  312.71
   1   1 -15 2823.83  308.12
  -1   1  15 4234.69  389.42
  -1  -1  15 2738.89  279.48
   1  -1 -14 1474.87  225.53
   1   1 -14 1527.42  135.89
  -1   1  14 1945.72  269.57
  -1  -1  14 1709.99  204.38
   1   1 -13  255.53  131.34
   1  -1 -13  204.41  122.66
  -1  -1  13   -7.50  113.58
   1   1 -12  534.17  132.68
   1  -1 -12  430.26  134.05
  -1  -1  12  568.54  124.65
   1   1 -11  128.96   83.27
   1  -1 -11  -72.08   91.88
  -1  -1  11  108.87   81.80
  -1   1  11   49.38   94.71
   1   1 -10 7180.20  237.48
   1  -1 -10 6894.87  356.27
  -1   1  10 7178.19  378.29
  -1  -1  10 7166.02  340.02
   1   1  -9   82.39   65.75
   1  -1  -9   64.18   80.65
  -1   1   9    3.54   83.43
  -1  -1   9  111.10   69.87
   1  -1  -8 5274.76  279.26
   1   1  -8 5110.41  228.69
  -1   1   8 5635.37  293.89
  -1  -1   8 4922.09  240.00
   1   1  -7  697.38  105.58
   1  -1  -7  958.17  127.65
  -1   1   7  855.49  148.73
  -1  -1   7 1033.46  118.06
   1  -1  -6 5798.12  200.69
   1   1  -6 5548.20  241.97
  -1  -1   6 5490.62  251.44
  -1   1   6 5914.33  304.87
   1   1  -5    2.63   55.25
   1  -1  -5   85.51   68.80
  -1   1   5  107.11   70.95
  -1  -1   5  119.85   52.87
   1  -1  -4 7573.93  287.23
   1   1  -4 7275.33  283.61
  -1  -1   4 7165.72  234.02
  -1   1   4 7408.93  209.78
   1   1  -320947.00  674.57
   1  -1  -321697.00  816.34
  -1  -1   321387.20  711.38
  -1   1   321270.30  787.86
   1   1  -2 3837.01  120.18
   1  -1  -2 3849.03  184.25
  -1  -1   2 4163.98  139.40
  -1   1   2 4020.34  120.21
   1  -1  -1  274.24   64.21
  -1   1   1  268.73   36.18
   1   1   0 3435.57   82.37
   1   1   0 3515.33  107.15
  -1  -1   0 3541.89  123.80
  -1  -1   0 3433.51  112.47
   1  -1   1 9453.44  328.73
   1   1   1 9160.34  314.20
  -1  -1  -1 9423.83  245.01
  -1   1  -1 9388.80  320.18
  -1  -1  -1 9138.49  246.53
   1   1   2 6070.96  162.18
   1  -1   2 6064.88  218.77
  -1   1  -2 6011.10  212.00
  -1  -1  -2 5851.36  235.32
   1   1   3    3.86   57.50
   1  -1   3  -28.20   48.32
  -1   1  -3   43.76   44.68
  -1  -1  -3   22.26   55.45
   1   1   4 1368.02   69.34
   1  -1   4 1496.65  102.36
  -1  -1  -4 1324.67  115.68
  -1   1  -4 1330.32  100.82
   1  -1   5  658.89   90.08
   1   1   5  644.76   65.65
  -1   1  -5  780.15   93.07
  -1  -1  -5  777.21  107.07
   1   1   6  430.26  108.95
   1  -1   6  328.23   91.55
  -1   1  -6  277.13   98.34
  -1  -1  -6  320.00  105.74
   1  -1   7  439.01  107.88
  -1   1  -7 1366.10  133.79
  -1  -1  -7  519.22  121.66
   1  -1   810321.90  348.27
   1   1   811936.90  532.02
  -1   1  -810797.50  453.57
  -1  -1  -810066.60  476.61
   1  -1   9  -43.33   73.81
   1   1   9  -15.92   83.29
  -1  -1  -9  -74.11   80.10
  -1   1  -9   25.69   69.10
   1   1  10 3065.79  252.69
   1  -1  10 3024.22  220.95
  -1   1 -10 3170.46  209.72
  -1  -1 -10 3232.03  234.88
   1   1  11  995.89  160.53
   1  -1  11  833.93  144.30
  -1   1 -11 1081.57  141.56
  -1  -1 -11  798.21  154.97
   1  -1  12 1840.49  206.11
   1   1  12 1962.47  237.01
  -1   1 -12 2082.05  209.48
  -1  -1 -12 2021.56  220.72
   1  -1  13  667.57   95.27
   1   1  13  922.34  191.71
  -1   1 -13  113.01  167.96
  -1  -1 -13 1032.41  103.06
   1  -1  14  172.96  122.74
   1   1  14   70.26   92.82
  -1   1 -14  172.91  137.08
  -1  -1 -14  137.34  132.14
   1   1  15  918.26  258.17
   1  -1  15  728.23  206.53
  -1  -1 -15 1429.64  218.03
  -1   1 -15 1535.04  227.02
   1  -1  16  676.02  203.71
   1   1  16 1306.52  282.18
  -1   1 -16 1171.17  222.01
  -1  -1 -16 1076.24  235.15
   1   1  17  105.14  200.27
   1  -1  17  -48.08  148.31
  -1  -1 -17  113.89  166.10
  -1   1 -17  225.07   95.38
   1   1  18 2246.36  404.20
   1  -1  18 1417.70  287.76
  -1  -1 -18 2135.87  321.94
  -1   1 -18 1842.69  301.06
   1   1  19   24.80  115.55
   1  -1  19 -209.20  151.18
  -1  -1 -19  124.90  173.88
  -1   1 -19  225.85  166.36
   1  -3 -18  269.15  212.60
   1   3 -18  282.50  168.25
  -1   3  18  146.29  241.15
  -1  -3  18  124.02  145.08
   1  -3 -17  126.52  171.33
   1   3 -17   25.38  135.99
  -1  -3  17    0.86  118.86
  -1   3  17   -2.95  206.55
   1   3 -16  569.49  165.00
   1  -3 -16  534.11  222.34
  -1  -3  16  299.70  149.20
  -1   3  16  664.40  226.91
   1   3 -15  -14.77  108.05
   1  -3 -15 -145.77  150.02
  -1  -3  15  -83.10  102.50
  -1   3  15  214.87  165.12
   1   3 -14  161.19   97.89
   1  -3 -14   15.98  142.13
  -1  -3  14    0.89   93.67
  -1   3  14 -246.25  144.42
   1  -3 -13  271.59  157.53
   1   3 -13   72.86  105.97
  -1  -3  13  202.84  104.73
  -1   3  13  177.13   98.19
   1   3 -12 2159.88  203.01
   1  -3 -12 2054.84  281.77
  -1  -3  12 2203.00  199.85
  -1   3  12 2511.26  300.15
   1   3 -11  481.46  121.52
  -1  -3  11  388.12  110.06
  -1   3  11  285.44  170.99
   1   3 -10 5276.78  283.10
   1  -3 -10 5048.29  357.84
  -1  -3  10 4375.62  267.84
  -1   3  10 5073.46  245.09
   1   3  -9 2079.58  160.04
   1  -3  -9 1792.15  131.44
  -1  -3   9 1859.42  152.93
  -1   3   9 2098.32  220.90
   1  -3  -8 1306.55  167.39
   1   3  -8 1255.31  123.54
  -1  -3   8 1124.53  118.83
   1  -3  -7 2956.23  219.58
   1   3  -7 2418.06  155.39
  -1   3   7 2626.18  215.75
  -1  -3   7 2933.97  162.39
   1  -3  -6 1786.36  163.92
   1   3  -6 1574.53  119.95
  -1   3   6 1374.93  163.48
  -1  -3   6 1628.56  119.41
   1  -3  -5   51.37   37.14
   1   3  -5   12.58   59.91
   1  -3  -5   72.48   50.58
  -1   3   5   10.78   83.86
   1  -3  -4 3159.78   94.39
   1   3  -4 2796.22  149.13
   1  -3  -4 3076.72  201.79
  -1   3   4 3102.59  203.28
   1   3  -3  358.40   70.19
   1  -3  -3  284.24   30.06
   1  -3  -3  486.53   98.02
   1   3  -2 6519.11  197.23
   1   3  -2 6895.42  276.01
  -1   3   2 7185.44  319.73
   1   3  -1  -44.03   59.69
   1   3  -1   -2.06   45.79
  -1   3   1  -17.72   41.26
  -1   3   1    6.91   30.99
   1   3   0 5663.91  256.34
   1   3   0 5701.47  185.88
  -1   3   0 5697.70  160.77
  -1   3   0 5655.44  268.01
   1   3   1 3442.67  193.53
   1   3   1 3724.34  125.55
  -1   3  -1 3634.69  202.22
   1   3   2 5290.90  257.63
  -1  -3  -2 4994.03  257.94
  -1   3  -2 5164.06  243.34
  -1  -3  -2 5026.49  153.44
   1   3   3 1642.74  151.70
  -1   3  -3 1969.14  137.46
  -1  -3  -3 1966.92  155.33
  -1  -3  -3 1915.94   85.05
   1   3   4  806.90   72.32
  -1  -3  -4  962.80  121.31
  -1  -3  -4  826.16   69.22
  -1   3  -4  847.72   98.92
   1   3   5 2362.94  116.76
   1  -3   5 2281.21  152.28
  -1  -3  -5 2232.82  117.47
  -1  -3  -5 2193.04  116.20
  -1   3  -5 2424.83  152.83
   1  -3   6 3320.66  185.50
   1   3   6 2849.85  224.49
  -1  -3  -6 3133.61  227.67
  -1   3  -6 3299.33  193.43
   1  -3   7  950.94  119.99
   1   3   7 1402.90  152.79
  -1   3  -7  834.47  116.78
  -1  -3  -7  970.10  148.79
   1   3   8 5686.46  357.31
   1  -3   8 5816.39  286.82
  -1   3  -8 5554.17  297.14
  -1  -3  -8 5280.04  350.89
   1   3   9   35.79  119.75
   1  -3   9  197.63   89.65
  -1  -3  -9  -63.34  116.44
  -1   3  -9   80.17   90.97
   1   3  10 1326.06  222.00
   1  -3  10 1314.63  160.07
  -1  -3 -10 1206.57  213.97
  -1   3 -10 1368.18  163.51
   1  -3  11   57.59   96.87
   1   3  11   54.13  131.03
  -1  -3 -11  -17.97   75.07
  -1   3 -11  117.24  105.39
   1   3  12 2668.23  201.18
   1  -3  12 2233.31  217.29
  -1  -3 -12 2719.10  304.42
  -1   3 -12 2420.62  232.29
   1   3  13  439.93  201.05
   1  -3  13  419.84  133.48
  -1  -3 -13  666.16  187.15
  -1   3 -13  318.38  139.57
   1  -3  14 1491.92  217.79
   1   3  14 2459.09  313.74
  -1  -3 -14 1996.31  308.87
  -1   3 -14 2102.98  229.39
   1   3  15  200.44  209.94
   1  -3  15  345.45  134.19
  -1   3 -15  171.03  144.40
  -1  -3 -15  226.08  188.61
   1   3  16  440.94  212.66
   1  -3  16  202.44  141.45
  -1   3 -16  126.43  151.44
  -1  -3 -16  189.69  198.01
   1   3  17 -299.67  200.82
   1  -3  17 -101.08  127.47
  -1  -3 -17  204.73  181.32
  -1   3 -17   65.66  142.32
   1   5 -15  273.19  177.99
   1  -5 -15  740.33  158.37
  -1  -5  15  554.33  172.82
  -1   5  15  533.41  275.26
   1  -5 -14  234.80  162.08
   1   5 -14 1352.24  202.92
   1  -5 -14 1718.15  301.25
  -1   5  14 1337.86  320.51
  -1  -5  14 1132.45  197.41
   1  -5 -13   33.53   66.41
   1   5 -13   64.34  130.64
   1  -5 -13  165.03  182.99
  -1   5  13  101.44  191.34
   1  -5 -12  252.77  106.91
   1  -5 -12  519.05  233.51
   1   5 -12  457.72  213.42
  -1   5  12  976.45  139.51
   1   5 -11   27.57  102.81
   1  -5 -11  231.91  147.24
   1  -5 -11  -62.67   64.27
  -1   5  11   41.50  152.79
   1  -5 -10   30.57   62.51
   1   5 -10  113.90  107.41
   1  -5 -10  185.28   92.52
  -1   5  10  -66.85  161.23
   1  -5  -9  102.18  157.52
   1   5  -9   58.84  104.22
   1  -5  -9  156.59   52.21
  -1   5   9  -38.02  152.98
   1   5  -8  511.43  121.85
   1  -5  -8  435.93  172.87
   1  -5  -8  280.71   46.14
  -1   5   8  482.50  175.55
   1  -5  -7   66.93   28.65
   1  -5  -7   44.76   82.05
   1   5  -7  208.14   99.24
  -1   5   7  273.03  140.25
   1  -5  -6    9.82   90.47
   1   5  -6  339.11   81.40
   1   5  -6  462.70  111.81
  -1   5   6  550.31   91.32
   1   5  -5  170.71   89.29
   1   5  -5  148.03   84.12
   1   5  -5   28.90   50.52
  -1   5   5  219.39  127.68
   1   5  -4  878.34  131.59
   1   5  -4 1039.66  141.13
   1   5  -4  927.84  116.15
  -1   5   4 1208.62  179.50
   1   5  -3  916.07   79.59
   1   5  -3  989.95  139.11
   1   5  -3  994.11   82.11
  -1   5   3  906.82  174.18
   1   5  -2  256.77   75.31
   1   5  -2  629.03  113.44
   1   5  -2  588.97  108.89
  -1   5   2  266.04  132.06
   1   5  -1  223.06  105.80
   1   5  -1  262.55  105.41
   1   5  -1  289.64   63.57
  -1   5   1  205.76  119.00
   1   5   0 4276.04  274.19
   1   5   0 3970.57  155.76
  -1   5   0 4497.05  297.07
  -1   5   0 3925.90  131.48
  -1   5   0 4523.44  290.89
   1   5   1  163.51  102.10
  -1   5  -1  105.12  101.59
  -1   5  -1   72.26   47.96
  -1   5  -1   85.06  102.45
   1   5   2 5963.66  361.64
  -1   5  -2 5443.95  321.27
  -1   5  -2 5386.86  175.93
  -1   5  -2 5462.45  344.80
   1   5   3  221.68  118.78
  -1   5  -3  239.85  106.99
  -1   5  -3  130.88   68.88
  -1   5  -3   77.32  100.44
   1   5   4  586.41  142.11
  -1   5  -4  676.97  122.16
  -1   5  -4  475.52   63.87
  -1   5  -4  100.38   65.07
   1   5   5  -64.19  113.43
  -1   5  -5   39.58   87.59
  -1  -5  -5  -28.48   67.53
   1   5   6 3860.01  340.46
  -1  -5  -6 3196.97  134.01
  -1  -5  -6 4238.08  222.09
  -1   5  -6 3995.29  279.05
   1   5   7  121.43  133.10
  -1  -5  -7   12.10  136.35
  -1  -5  -7   50.42   49.17
  -1   5  -7  143.63  105.08
   1   5   8  126.49  144.12
  -1  -5  -8  103.81   42.64
  -1   5  -8   -3.06  112.85
  -1  -5  -8   95.68  145.11
   1   5   9   67.59  138.55
  -1  -5  -9   -2.01  137.29
  -1  -5  -9   21.60   45.25
  -1   5  -9 -118.39  101.67
   1   5  10  430.38  190.01
  -1  -5 -10  146.46  188.39
  -1  -5 -10  207.91   65.77
  -1   5 -10  544.06  140.14
   1   5  11   90.95   98.61
  -1   5 -11   42.23  125.65
  -1  -5 -11  159.30  166.95
  -1  -5 -11   53.60   62.05
   1   5  12  858.71  253.45
  -1  -5 -12  875.95  145.00
  -1  -5 -12  334.99  134.40
  -1   5 -12  624.54  179.96
   1   5  13  -83.78  184.65
   1  -5  13  144.56  121.20
  -1   5 -13  -19.35  133.11
  -1  -5 -13  -39.41  174.37
  -1  -5 -13  -55.53   72.21
   1  -5  14 1745.54  234.13
   1   5  14 1697.96  352.09
  -1  -5 -14  520.71  202.03
  -1  -5 -14 1665.02  336.80
  -1   5 -14 1517.09  240.41
   1   7  -8  606.11  167.19
   1   7  -8  650.40  185.49
  -1   7   8  462.71  250.22
   1   7  -7   35.36  138.34
   1   7  -7  102.50  123.59
  -1   7   7   43.72  188.33
   1   7  -6   66.12  141.02
   1   7  -6  224.28  126.39
  -1   7   6   45.99  186.91
   1   7  -5   66.40  131.69
   1   7  -5  124.18  131.06
  -1   7   5  195.56  106.86
   1   7  -4 2322.05  265.27
   1   7  -4 2559.93  272.95
  -1   7   4 2382.26  340.26
   1   7  -3   87.96  124.24
   1   7  -3   85.06  118.08
  -1   7   3 -145.01  147.07
  -1   7   3   12.15   86.11
   1   7  -2  980.07  202.82
   1   7  -2 1130.82  197.02
  -1   7   2  897.27  237.29
  -1   7   2 1043.32  229.94
   1   7  -1   31.70  139.09
   1   7  -1  233.01  147.35
  -1   7   1  173.19  155.57
  -1   7   1  188.49  159.33
   1   7   0  747.38  190.50
   1   7   0  436.99  186.22
  -1   7   0  743.82  199.24
  -1   7   0  627.31  190.85
   1   7   1  960.14  180.54
   1   7   1  606.00  188.28
  -1   7  -1  524.25  183.91
  -1   7  -1  -41.92  178.83
   1   7   2  422.98  107.94
   1   7   2  498.94  183.78
  -1   7  -2  386.02  173.91
  -1   7  -2  454.94  170.06
   1   7   3  145.08  148.87
  -1   7  -3  181.48  139.16
  -1   7  -3 -160.54  131.12
   1   7   4  804.88  257.98
  -1   7  -4 1384.82  215.16
  -1   7  -4 1012.72  210.15
   1   7   5   13.63  170.97
  -1   7  -5  261.01  134.78
  -1   7  -5   -7.91  148.98
   1   7   6 1005.75  264.38
  -1   7  -6  881.04  217.54
  -1   7  -6  869.90  197.28
   1   7   7  467.80  198.21
  -1   7  -7  242.61  157.31
  -1   7  -7   17.67  142.50
   2   0 -20  415.95  220.31
  -2   0  20  759.41  233.03
   2   0 -19   27.96  155.71
  -2   0  19  -96.14   96.14
   2   0 -18   10.20  130.04
  -2   0  18   -1.63  144.09
   2   0 -17  -18.25   71.84
  -2   0  17  142.31  142.49
   2   0 -16  173.36  124.86
  -2   0  16   34.88   81.63
   2   0 -15   47.93  127.14
  -2   0  15  231.84  141.35
   2   0 -14 4187.70  334.98
  -2   0  14 4797.23  378.31
   2   0 -13  -25.23   96.60
  -2   0  13    7.75  112.09
   2   0 -12  910.89  147.79
  -2   0  12 1096.57  165.22
   2   0 -11   25.03   90.07
  -2   0  11  264.78  110.13
   2   0 -10 3792.73  226.86
  -2   0  10 4426.75  234.51
   2   0  -9  -49.77   80.41
   2   0  -8 1446.78  160.14
  -2   0   8 1519.62  189.69
   2   0  -7  -26.55   69.30
  -2   0   7    3.21   66.46
   2   0  -6 2567.54  148.55
  -2   0   6 2876.44  144.24
   2   0  -5   22.46   48.90
  -2   0   5   41.43   46.92
   2   0  -4 3801.35  145.87
  -2   0   4 4066.05  146.62
   2   0  -3  104.54   46.33
  -2   0   3   78.12   47.81
   2   0   249422.40 2288.76
  -2   0  -248967.10 2128.34
   2   0   3   -7.43   54.14
  -2   0  -3  -29.51   52.05
   2   0   4  978.90   57.74
  -2   0  -4  816.07   93.23
   2   0   5   22.01   66.30
  -2   0  -5   50.67   63.75
   2   0   610290.10  478.12
  -2   0  -610391.30  482.65
   2   0   7 -454.74  178.43
  -2   0  -7 -325.17  142.20
   2   0   825392.70 1229.03
  -2   0  -822310.70 1083.91
   2   0   9  248.89   98.95
  -2   0  -9  -13.17   91.89
   2   0  10 1164.13  111.69
  -2   0 -10 1599.46  167.89
   2   0  11  134.19  115.11
  -2   0 -11   62.94  112.59
   2   0  12 6589.59  444.14
  -2   0 -12 6349.63  420.13
   2   0  13  -40.58  122.42
  -2   0 -13   -4.78  117.06
   2   0  14 1372.50  245.01
  -2   0 -14 1674.93  237.08
   2   0  15    9.08  139.43
  -2   0 -15  -92.38  138.99
   2   0  16  655.15  209.23
  -2   0 -16  537.73  201.71
   2   0  17  -44.46   95.57
  -2   0 -17  387.57  156.37
   2   0  18   49.13  178.66
  -2   0 -18  178.82  168.19
   2   0  19  180.55  172.97
  -2   0 -19 -136.87  167.88
   2   2 -19  306.66  167.41
   2  -2 -19  124.09  200.84
  -2   2  19  131.04  144.94
  -2  -2  19  334.01  160.28
   2   2 -18  704.09  187.77
   2  -2 -18  871.76  221.17
  -2  -2  18  357.14  178.86
  -2   2  18  110.35  298.42
   2   2 -17 1537.30  230.48
   2  -2 -17 1243.73  262.83
  -2   2  17 1296.04  184.27
  -2  -2  17 1348.41  215.92
   2  -2 -16  462.22  112.26
   2   2 -16  635.24  164.44
  -2  -2  16  537.91  149.65
  -2   2  16  205.29  211.11
   2  -2 -15   86.34  128.83
   2   2 -15   66.60  106.14
  -2   2  15  -46.87   81.13
  -2  -2  15 -113.33  102.02
   2   2 -14  980.79  151.09
   2  -2 -14  740.01  192.08
  -2  -2  14  750.14  152.51
  -2   2  14  773.85  204.68
   2   2 -13  166.58   97.38
   2  -2 -13    3.71  126.35
  -2  -2  13  222.03   98.48
  -2   2  13  -92.77  132.08
   2  -2 -12 2961.90  267.58
   2   2 -12 2960.54  207.86
  -2   2  12 3197.29  295.99
  -2  -2  12 2666.61  211.74
   2  -2 -11   12.95   56.71
   2   2 -11  106.50   69.22
  -2   2  11 -160.10  105.99
  -2  -2  11 -123.57   73.46
   2   2 -10 2964.73  177.25
   2  -2 -10 2878.71  232.21
  -2   2  10 3259.41  165.03
  -2  -2  10 2922.53  180.06
   2   2  -9 2890.70  163.11
   2  -2  -9 2857.44  213.12
  -2   2   9 2960.87  217.76
  -2  -2   9 2837.91  163.79
   2   2  -8 5334.76  228.43
   2  -2  -8 4883.09  286.82
  -2  -2   8 4903.84  274.95
  -2   2   8 4928.59  295.74
   2   2  -7   38.49   56.74
   2   2  -7   27.18   56.49
   2  -2  -7   82.72   82.25
  -2   2   7   93.36   80.92
  -2  -2   7   29.59   53.57
   2   2  -6  559.36  108.42
   2  -2  -6  637.67  114.90
  -2  -2   6  594.16   78.53
  -2   2   6  629.40  115.93
   2  -2  -5  524.47  117.13
   2   2  -5  539.86   77.31
  -2  -2   5  595.52   75.38
  -2   2   5  532.75  114.66
   2   2  -4 4456.94  175.15
   2  -2  -4 4013.05  246.69
  -2   2   4 4564.03  251.56
  -2  -2   4 4104.97  178.33
   2  -2  -3 3363.31  193.59
   2   2  -3 3149.47  125.42
  -2   2   3 3146.47  191.23
   2   2  -2 2106.56  124.71
  -2   2   2 2149.02  144.00
   2   2  -1 9770.53  290.51
   2   2  -1 9779.60  256.18
  -2   2   1 9695.89  361.99
  -2   2   1 8426.81  173.62
   2   2   0 1653.27   91.32
   2   2   0 1731.37   81.24
  -2  -2   0 1613.19   89.74
   2   2   1  617.63   77.82
   2   2   1  581.15   57.12
  -2   2  -1  669.28   85.66
  -2  -2  -1  550.54   80.83
  -2  -2  -1  567.13   46.04
   2  -2   213529.00  531.23
   2   2   213539.30  524.94
  -2  -2  -213806.20  532.03
  -2  -2  -214005.60  474.95
  -2   2  -214323.80  546.79
   2  -2   3 1177.14  117.36
   2   2   3 1181.12  125.24
  -2  -2  -3 1041.91   76.11
  -2  -2  -3 1311.22  126.82
  -2   2  -3 1099.45  119.36
   2  -2   4  247.79   88.73
   2   2   4  269.33   56.53
  -2  -2  -4  239.72  101.11
  -2   2  -4  281.39   90.22
   2  -2   5   46.78   68.57
   2   2   5    3.73   47.48
  -2  -2  -5  -25.47   46.20
  -2   2  -5   26.81   68.13
   2   2   6  324.15  102.43
   2  -2   6  200.86   81.70
  -2  -2  -6  338.82  100.60
  -2   2  -6  270.62   87.09
   2  -2   7   14.47   68.12
   2   2   7  -44.46   86.02
  -2  -2  -7   58.99   80.84
  -2   2  -7  -59.17   70.41
   2  -2   8    6.73   80.46
   2   2   8   86.36  102.13
  -2   2  -8  111.27   82.41
  -2  -2  -8  154.60   55.17
   2   2   9  522.07   83.53
   2  -2   9  431.25  109.69
  -2   2  -9  543.70  119.01
  -2  -2  -9  562.06  128.50
   2   2  10 5647.97  370.34
   2  -2  10 5414.23  220.29
  -2   2 -10 5690.90  318.16
  -2  -2 -10 5157.53  362.87
   2  -2  11  350.93  110.71
   2   2  11  176.15  133.34
  -2  -2 -11   73.80  130.45
  -2   2 -11  122.05  107.51
   2   2  12  580.72  210.08
   2  -2  12 1010.98  168.76
  -2  -2 -12 1259.63  195.95
  -2   2 -12 1234.52  168.94
   2   2  13  596.00  207.23
   2  -2  13  425.26  151.72
  -2  -2 -13  554.99  178.24
  -2   2 -13  683.49  152.94
   2   2  14  599.35  232.17
   2  -2  14  620.31  176.74
  -2  -2 -14 1015.62  205.03
  -2   2 -14  881.91  182.92
   2   2  15  386.36  200.30
   2  -2  15  283.56  155.59
  -2   2 -15  395.46  157.38
  -2  -2 -15  274.98  110.76
   2  -2  16  333.54  175.40
   2   2  16  327.35  244.90
  -2  -2 -16  570.82  123.18
  -2   2 -16  466.77  194.32
   2  -2  17  101.37  139.96
   2   2  17  -27.53  113.85
  -2   2 -17   74.58  146.84
  -2  -2 -17  -29.59  165.39
   2   2  18  796.78  295.42
   2  -2  18  548.86  117.81
  -2   2 -18  356.05  131.58
  -2  -2 -18  111.04  236.70
   2  -4 -17  -22.36  181.91
   2   4 -17   37.63  122.43
  -2  -4  17  -30.37  121.70
  -2   4  17 -133.89  200.51
   2  -4 -16  656.37  218.28
   2   4 -16  352.68  148.36
  -2  -4  16  359.96  147.28
  -2   4  16  -92.53  235.59
   2  -4 -15   99.63  192.94
   2   4 -15   74.90  124.97
  -2  -4  15  206.46  126.32
  -2   4  15  297.72  120.16
   2   4 -14 1404.16  182.89
   2  -4 -14  913.82  162.76
  -2  -4  14 1328.68  183.35
  -2   4  14 1440.24  296.61
   2   4 -13   50.54   95.70
   2  -4 -13  -90.22   86.31
  -2  -4  13  164.69  132.38
  -2   4  13  102.38  160.72
   2  -4 -12  896.60  231.29
   2   4 -12 1145.95  168.41
  -2   4  12  961.67  234.68
  -2  -4  12  952.03  154.40
   2   4 -11  114.76  102.67
   2  -4 -11  261.34  154.62
  -2   4  11  125.07  162.58
  -2  -4  11  177.43   97.38
   2   4 -10 1827.73  228.91
   2  -4 -10 1653.92  251.44
  -2   4  10 1673.99  262.89
  -2  -4  10 1751.70  166.56
   2   4  -9  739.80  163.75
   2  -4  -9  603.73   63.21
   2  -4  -9  546.42  106.19
  -2  -4   9  866.73  119.83
  -2   4   9  862.75  180.92
   2  -4  -8 2437.32  124.40
   2  -4  -8 2768.72  276.90
   2   4  -8 2688.24  181.43
  -2   4   8 2757.62  276.78
   2  -4  -7  716.01   60.05
   2   4  -7  831.14  113.77
   2  -4  -7  895.22  101.71
  -2   4   7 1118.26  171.53
   2   4  -6 5576.99  266.25
   2  -4  -6 5545.97  161.89
   2  -4  -6 5502.98  372.44
  -2   4   6 5426.42  371.64
   2  -4  -5  -31.31   56.96
   2   4  -5   70.08   61.14
  -2   4   5    8.25   95.98
   2   4  -4 4921.75  231.22
   2   4  -4 4588.94  179.26
  -2   4   4 4819.96  207.27
   2   4  -3  822.51   92.82
   2   4  -3  645.09   99.44
   2   4  -3  742.14   94.22
  -2   4   3 1117.60  131.42
   2   4  -2 7315.90  307.49
   2   4  -2 7733.96  320.27
   2   4  -2 7649.74  243.70
  -2   4   2 7816.90  382.01
   2   4  -1  985.84  104.08
   2   4  -1  897.63   58.56
  -2   4   1  776.45   35.77
  -2   4   1  793.65  126.24
   2   4   0 4065.08  210.31
   2   4   0 3965.41  151.46
  -2   4   0 3883.62  237.27
  -2   4   0 3851.93  112.67
  -2   4   0 4027.64  240.43
   2   4   1  414.92   53.91
   2   4   1  488.69   97.71
  -2   4  -1  394.47   49.38
  -2   4  -1  308.49  102.66
  -2   4  -1  449.63  101.96
   2   4   2  252.24   87.03
  -2   4  -2  292.45   85.77
  -2   4  -2   18.26   47.40
   2   4   3  -33.61   80.88
  -2  -4  -3  115.52   48.47
  -2  -4  -3  -19.44   39.10
  -2   4  -3  -67.34   78.18
   2   4   4 6651.50  255.72
  -2  -4  -4 6284.24  220.91
  -2   4  -4 6825.93  327.51
  -2  -4  -4 6446.56  362.86
   2   4   5  -25.20  103.98
  -2   4  -5   64.61   53.70
  -2  -4  -5  108.86   52.41
  -2  -4  -5  178.56  102.72
   2   4   6 4562.23  325.23
  -2  -4  -6 4596.68  208.55
  -2  -4  -6 4428.02  219.57
  -2   4  -6 4493.81  287.35
   2   4   7 2146.02  237.83
   2  -4   7 2146.05  190.84
  -2   4  -7 1936.72  199.73
  -2  -4  -7 2109.94  242.10
  -2  -4  -7 1957.76  107.79
   2  -4   8 4103.45  291.04
   2   4   8 4536.15  234.24
  -2   4  -8 4270.52  283.61
  -2  -4  -8 4247.26  354.43
  -2  -4  -8 3956.98  181.31
   2   4   9  607.82  186.61
   2  -4   9  774.78  143.76
  -2  -4  -9  540.79   86.95
  -2   4  -9  872.60  146.68
  -2  -4  -9  446.13  184.62
   2   4  10 1398.73  231.35
   2  -4  10 1458.38  180.90
  -2  -4 -10 1088.86  230.54
  -2   4 -10 1733.45  189.32
  -2  -4 -10  955.35   72.58
   2   4  11  936.59  201.75
   2  -4  11 1148.35   88.58
  -2  -4 -11  -16.47  188.16
  -2  -4 -11  -14.13   56.27
  -2   4 -11  811.47   91.42
   2   4  12  717.85  214.09
   2  -4  12  493.08  153.89
  -2   4 -12  408.28  168.51
  -2  -4 -12  494.23  203.78
   2  -4  13  -52.44  123.49
   2   4  13  112.25  104.28
  -2   4 -13  243.12  131.60
  -2  -4 -13   91.16  101.08
   2   4  14  662.06  258.02
   2  -4  14  966.63  187.05
  -2  -4 -14  649.50  149.80
  -2   4 -14  707.15  189.31
   2   4  15   18.92  205.36
   2  -4  15   13.69  139.81
  -2  -4 -15  207.96  113.30
  -2   4 -15   49.33  144.13
   2  -4  16  325.80  165.70
   2   4  16  216.33  237.55
  -2  -4 -16  255.50  138.98
  -2   4 -16  161.02  167.81
   2  -6 -12  466.43  151.20
   2   6 -12  421.74  168.06
  -2   6  12  646.05  257.31
   2   6 -11  293.96  121.04
   2  -6 -11  -59.15  108.23
  -2   6  11 -244.18  187.38
   2   6 -10 -119.50  109.16
   2  -6 -10   65.14   97.49
  -2   6  10   58.61  162.37
   2   6  -9   27.62   93.35
   2   6  -9   37.36   60.72
   2   6  -9   82.57  109.35
  -2   6   9  194.81  170.70
   2   6  -8  867.41  110.43
   2   6  -8   42.25   74.64
   2   6  -8  731.50  143.10
  -2   6   8  943.01  215.15
   2   6  -7  194.27  122.06
   2   6  -7  138.39  111.91
   2   6  -7  292.20   89.19
  -2   6   7   89.55  174.16
   2   6  -6  426.33  128.79
   2   6  -6  419.22  138.24
   2   6  -6  535.04   98.41
  -2   6   6  560.81  197.14
   2   6  -5  311.43  120.76
   2   6  -5  448.78   81.88
   2   6  -5  186.00  120.66
  -2   6   5  299.63  176.02
   2   6  -4 3899.32  282.01
   2   6  -4 3328.17  175.05
   2   6  -4 3509.29  265.32
  -2   6   4 3581.05  351.07
   2   6  -3   17.24   94.94
   2   6  -3   -8.48   97.68
   2   6  -3   -4.02   71.13
  -2   6   3 -118.70  129.73
   2   6  -2  224.33  112.42
   2   6  -2   73.28   56.48
   2   6  -2  336.77  118.79
  -2   6   2  441.34  142.07
   2   6  -1 1101.15  158.12
   2   6  -1  800.33  161.13
  -2   6   1  868.87  185.81
  -2   6   1  704.81  190.16
   2   6   0   60.70   41.61
   2   6   0  292.68  117.55
  -2   6   0  210.69   74.35
  -2   6   0  208.64  131.38
   2   6   1  668.37  157.68
  -2   6  -1  558.71   56.36
  -2   6  -1  347.83  162.82
  -2   6  -1  589.94  159.48
   2   6   2  511.92  171.99
  -2   6  -2  718.95   78.58
  -2   6  -2  889.69  166.14
  -2   6  -2  821.22  104.00
   2   6   3  -25.43  115.69
  -2   6  -3  146.87  112.46
  -2   6  -3  -68.97   59.28
  -2   6  -3   63.08  106.15
   2   6   4  402.59  102.01
  -2   6  -4  598.74   73.57
  -2   6  -4  350.61  150.37
  -2   6  -4  457.70  149.14
   2   6   5  535.33  163.73
  -2   6  -5  293.65  147.50
  -2   6  -5  229.94   71.52
  -2   6  -5  260.89   79.32
   2   6   6  540.62  175.76
  -2   6  -6  467.45   80.54
  -2   6  -6  686.35  150.33
  -2   6  -6  -49.67   80.40
   2   6   7  216.88  143.68
  -2  -6  -7   30.21   86.88
  -2   6  -7 -175.12  119.96
   2   6   8  860.93  209.27
  -2   6  -8 1060.31  172.66
  -2  -6  -8   11.36  124.02
   2   6   9  -44.80  107.86
  -2  -6  -9  255.10  107.47
  -2   6  -9  240.33  139.30
   2   6  10  195.93  236.89
  -2  -6 -10  142.41  231.73
  -2   6 -10  884.49  180.48
   2   6  11  256.89  186.51
  -2   6 -11 -355.65  148.56
  -2  -6 -11   51.67  190.90
  -3   1  20 -611.24  237.97
  -3  -1  20   63.16  159.18
   3  -1 -19  119.35  171.82
  -3  -1  19  331.69  154.14
  -3   1  19  -23.34  229.89
   3  -1 -18 1017.88  138.59
   3   1 -18  965.05  204.96
  -3  -1  18  489.15  192.00
  -3   1  18 1016.01  282.14
   3   1 -17  442.32  166.65
   3  -1 -17  528.79  176.23
  -3   1  17  585.48  237.41
  -3  -1  17  379.74  160.70
   3   1 -16 1327.40  200.57
   3  -1 -16 1413.88  226.44
  -3  -1  16 1500.20  201.25
  -3   1  16 1551.25  258.72
   3  -1 -15 -119.33  127.45
   3   1 -15   10.43  112.54
  -3  -1  15  121.29  111.16
  -3   1  15  413.54  146.17
   3   1 -14 1321.01  178.66
   3  -1 -14 1587.93  201.17
  -3   1  14 1330.92  216.51
  -3  -1  14 1430.99  180.79
   3   1 -13  317.35  114.52
   3  -1 -13  183.74  122.42
  -3  -1  13  229.80  110.78
   3  -1 -12 1779.90  192.32
   3   1 -12 1854.10  175.33
  -3   1  12 1695.25  206.10
  -3  -1  12 2005.82  168.45
   3  -1 -11 1382.78  159.54
   3   1 -11 1378.76  142.74
  -3  -1  11 1737.04  139.22
  -3   1  11 1201.01  173.27
   3   1 -10 2029.94  134.57
   3  -1 -10 1453.61  156.34
  -3  -1  10 1520.42  132.31
  -3   1  10 1874.38  159.32
   3  -1  -9 2647.85  174.12
   3   1  -9 2440.72  139.04
  -3  -1   9 2166.51  142.00
  -3   1   9 2466.84  185.34
   3  -1  -8 1444.22  132.85
   3   1  -8 1251.42  102.52
  -3   1   8 1498.50   89.36
  -3  -1   8 1396.94  109.55
   3  -1  -7  362.72   55.92
   3   1  -7  361.92   66.07
  -3  -1   7  251.04   75.95
  -3   1   7  346.22  101.43
   3   1  -620260.50  725.64
   3  -1  -620675.10  862.64
  -3   1   621274.70  750.59
  -3  -1   619690.90  737.38
   3   1  -5   55.12   40.20
   3  -1  -5   13.06   61.91
  -3  -1   5  103.47   40.46
  -3   1   5   62.38   61.84
   3  -1  -4 1970.07  116.54
   3   1  -4 1974.72   70.00
  -3   1   4 1903.20   73.27
  -3  -1   4 1969.89   98.63
   3  -1  -338793.00 1687.22
   3   1  -339189.10 1513.05
  -3   1   340269.30 1732.38
  -3  -1   338987.00 1545.92
   3   1  -214627.00  378.84
   3  -1  -215044.70  526.35
  -3   1   214569.80  514.07
   3   1  -112644.60  333.22
   3   1  -112704.90  419.64
  -3   1   111506.90  265.58
  -3  -1   112208.90  393.78
   3   1   0  684.82   72.31
   3   1   0  586.79   48.40
  -3   1   0  593.23   86.47
  -3  -1   0  498.93   67.65
   3   1   1  394.48   55.68
   3  -1   1  402.34   71.08
  -3   1  -1  424.63   69.80
  -3  -1  -1  391.73   56.60
  -3  -1  -1  351.18   62.37
   3  -1   2  409.35   69.20
   3   1   2  401.32   68.28
  -3   1  -2  483.98   74.70
  -3  -1  -2  513.40   70.25
   3   1   3 1566.41  115.76
   3  -1   3 1627.73  113.93
  -3   1  -3 1643.66  109.35
  -3  -1  -3 1536.46  113.34
   3   1   4 1797.41  132.73
   3  -1   4 1549.74  127.67
  -3   1  -4 1737.34  130.45
  -3  -1  -4 1599.69  135.49
   3   1   5  -63.76   79.60
   3  -1   5  -68.07   73.74
  -3  -1  -5   -9.27   46.39
  -3   1  -5   59.97   76.39
   3  -1   6  496.71  103.33
   3   1   6  367.98   67.71
  -3   1  -6  429.09  114.67
  -3  -1  -6  371.96  123.44
   3   1   7  232.54   96.09
   3  -1   7  199.40   89.09
  -3  -1  -7  200.30  101.03
  -3   1  -7  342.39   89.42
   3   1   8 8813.76  297.79
   3  -1   8 7743.04  385.62
  -3  -1  -8 8043.19  413.44
  -3   1  -8 8115.79  369.82
   3   1   9  641.70  119.64
   3  -1   9  378.84  109.14
  -3  -1  -9  477.90   73.61
  -3   1  -9  505.04  107.89
   3   1  10 3550.61  281.09
   3  -1  10 3829.30  253.99
  -3  -1 -10 4046.30  280.24
  -3   1 -10 3466.77  254.04
   3   1  11   -2.94  136.07
   3  -1  11  224.94  113.56
  -3   1 -11  189.38  112.80
  -3  -1 -11  304.21  126.16
   3  -1  12  323.61  123.95
  -3   1 -12  207.01  129.89
  -3  -1 -12    6.21  136.84
   3  -1  13  442.30  151.16
   3   1  13  558.36  185.34
  -3  -1 -13  414.86  164.58
  -3   1 -13  412.57  160.73
   3   1  14  -99.04  169.66
   3  -1  14  106.87  127.49
  -3   1 -14  217.27  138.13
  -3  -1 -14   51.68  137.13
   3  -1  15  375.93  152.11
   3   1  15  255.76  206.09
  -3   1 -15  303.34  168.81
  -3  -1 -15  164.85   98.44
   3  -1  16  330.82  177.53
   3   1  16  545.92  271.14
  -3   1 -16  380.66  207.39
  -3  -1 -16  572.27  195.05
   3   1  17  -77.75  198.72
   3  -1  17  194.96   91.89
  -3  -1 -17  182.15  176.53
  -3   1 -17  -20.21  167.88
   3  -1  18 1061.54  257.91
   3   1  18 1346.53  199.16
  -3   1 -18 1194.62  276.55
  -3  -1 -18  980.03  297.48
   3  -3 -18  433.47  212.12
   3   3 -18  320.61  172.10
  -3  -3  18  260.17  146.69
  -3   3  18  452.80  267.43
   3   3 -17 -297.99  161.53
   3  -3 -17  132.71  155.14
  -3  -3  17  -26.68  103.71
  -3   3  17  291.71  170.30
   3   3 -16   69.45  110.79
   3  -3 -16   19.57  155.45
  -3   3  16   64.92  168.76
  -3  -3  16   17.97  100.57
   3   3 -15  380.07  126.37
   3  -3 -15  420.54  177.06
  -3  -3  15  349.23  115.97
  -3   3  15   46.04  189.16
   3   3 -14 1222.07  165.51
   3  -3 -14 1571.14  244.71
  -3  -3  14 1474.99  162.43
  -3   3  14 1549.62  156.13
   3   3 -13  302.27   98.26
   3  -3 -13  -81.28  152.09
  -3  -3  13  252.23  104.22
  -3   3  13  255.45  168.42
   3  -3 -12  946.83  207.54
   3   3 -12 1575.47  147.06
  -3  -3  12 1251.25  143.82
  -3   3  12 1163.63  234.80
   3   3 -11 2661.37  182.29
   3  -3 -11 2454.38  262.70
  -3  -3  11 2427.54  178.84
  -3   3  11 2397.87  173.19
   3   3 -10 3459.43  207.61
   3  -3 -10 2962.53  270.86
  -3  -3  10 3066.02  184.73
  -3   3  10 3155.49  294.48
   3   3  -9 1498.79  120.10
   3  -3  -9 1534.44  184.28
  -3   3   9 1480.43  185.26
  -3  -3   9 1289.99  118.82
   3  -3  -8 2438.59  206.39
   3   3  -8 2308.50  138.43
  -3  -3   8 2130.08  180.11
  -3   3   8 2282.62  211.88
   3   3  -7  394.02   99.36
   3  -3  -7  296.35  122.16
  -3  -3   7  471.61   75.74
  -3   3   7  911.83  120.98
   3  -3  -6  903.53  128.85
   3   3  -6  728.06   82.47
  -3   3   6  857.23  129.26
   3  -3  -5  265.36   29.31
   3   3  -5  149.65   58.92
   3  -3  -5  106.20   99.83
  -3   3   5  351.68   99.39
   3   3  -410392.40  361.14
   3  -3  -410666.00  368.27
   3   3  -3   73.53   64.92
   3   3  -3  -22.26   27.44
   3   3  -3   51.28   43.67
  -3   3   3   64.44   75.70
   3   3  -213370.30  461.96
   3   3  -213256.10  454.85
   3   3  -213150.00  420.29
  -3   3   213158.90  571.71
   3   3  -1 7978.23  241.85
   3   3  -1 7975.52  292.18
  -3   3   1 7549.78  355.44
   3   3   0 5883.06  248.12
   3   3   0 6235.22  226.88
  -3   3   0 6282.25  297.12
   3   3   1 1709.78  130.21
   3   3   1 1726.02   99.08
  -3  -3  -1 1734.32  133.31
  -3   3  -1 1850.32  149.93
  -3  -3  -1 1617.15  102.74
   3   3   2 2413.21  159.15
  -3   3  -2 2446.41  167.76
  -3  -3  -2 2467.13  161.00
  -3  -3  -2 2383.53  121.60
   3   3   3 2205.65  161.55
  -3  -3  -3 2266.67   93.26
  -3   3  -3 2163.86  152.26
  -3  -3  -3 2093.49  162.69
   3   3   412976.70  572.68
   3  -3   412540.40  538.51
  -3   3  -413170.80  555.15
  -3  -3  -412814.70  421.53
  -3  -3  -412552.30  556.76
   3   3   5 3048.23  198.19
   3  -3   5 2557.97  180.06
  -3   3  -5 2870.20  191.34
  -3  -3  -5 2563.21  153.72
  -3  -3  -5 2745.26  199.58
   3   3   6 3759.70  255.51
   3  -3   6 3861.72  225.54
  -3  -3  -6 3489.91  158.66
  -3   3  -6 3747.74  231.35
  -3  -3  -6 3916.57  245.36
   3  -3   7   -0.82   79.22
   3   3   7   80.01   97.10
  -3   3  -7  -68.97   84.30
  -3  -3  -7  155.80   95.60
   3   3   8 1725.21  211.91
   3  -3   8 1973.42  174.37
  -3  -3  -8 1973.57  131.64
  -3   3  -8 1858.38  184.36
   3  -3   9  124.19  102.80
   3   3   9   85.26   76.77
  -3   3  -9  226.25  108.14
  -3  -3  -9   69.24  124.20
  -3   3  -9  215.10  108.46
   3  -3  10 2925.74  252.33
   3   3  10 3585.96  339.17
  -3  -3 -10 3179.80  311.91
  -3   3 -10 3224.37  273.25
   3  -3  11  244.85  122.84
   3   3  11  213.62  168.46
  -3   3 -11  654.71  139.56
  -3  -3 -11  138.34  159.97
   3  -3  12 1273.84  174.93
   3   3  12 1344.90  229.70
  -3   3 -12  942.57  114.28
  -3  -3 -12 1084.49  229.94
   3  -3  13  318.89  152.44
   3   3  13  719.20  204.56
  -3  -3 -13  419.24  199.82
  -3   3 -13  715.40  162.95
   3   3  14 2419.53  355.40
   3  -3  14 2424.91  167.06
  -3  -3 -14 2141.43  339.12
  -3   3 -14 2153.92  271.11
   3   3  15  358.44  216.01
   3  -3  15  214.53  150.27
  -3   3 -15  176.82  160.38
  -3  -3 -15  422.54  197.59
   3   3  16 1398.97  317.77
   3  -3  16 1523.71  216.02
  -3   3 -16  932.81  238.98
  -3  -3 -16  168.88  285.40
   3   3  17  166.31  228.06
   3  -3  17   83.93  140.70
  -3   3 -17  -95.08  159.19
  -3  -3 -17  106.71  196.99
   3   5 -15  199.20  135.30
   3  -5 -15  344.76  223.15
  -3   5  15  249.40  240.03
   3   5 -14 1222.40  204.51
   3  -5 -14 1598.23  330.03
  -3   5  14 1924.75  355.32
   3   5 -13   61.15  124.84
   3  -5 -13  268.54  189.45
  -3   5  13  148.84  116.58
   3   5 -12 1453.48  176.90
   3  -5 -12 1554.84  168.87
   3  -5 -12  778.48  115.02
  -3   5  12 1593.50  280.39
   3   5 -11   74.95   92.77
   3  -5 -11   11.37   51.48
   3  -5 -11 -104.75  151.26
  -3   5  11  -90.25  153.30
   3   5 -10  119.53  106.20
   3  -5 -10  294.25  169.65
  -3   5  10  248.18  172.18
   3   5  -9   40.97   88.72
   3  -5  -9   35.43  144.56
  -3   5   9   99.30  148.69
   3   5  -8 4610.09  356.34
  -3   5   8 3999.29  400.70
   3   5  -7   49.68   83.89
   3  -5  -7  -93.47   77.42
   3   5  -7   76.74   74.98
  -3   5   7   97.79   76.19
   3   5  -6  -56.06   44.54
   3   5  -6   52.26   78.73
   3   5  -6  161.30   64.72
  -3   5   6   54.93  123.99
   3   5  -5   11.91   79.55
   3   5  -5   17.45   87.34
   3   5  -5  117.45   79.02
  -3   5   5  212.51  126.25
   3   5  -4  144.21   87.28
   3   5  -4  277.43   92.05
   3   5  -4  250.99   91.28
  -3   5   4  109.18  136.26
   3   5  -3 1389.75  147.81
   3   5  -3 1288.10  141.40
   3   5  -3 1322.27   97.21
  -3   5   3 1568.05  196.01
   3   5  -2  151.81   78.49
   3   5  -2  224.66   97.54
   3   5  -2  236.29   95.08
  -3   5   2  531.77  127.93
   3   5  -1  152.68   47.88
   3   5  -1   10.20   89.16
   3   5  -1   95.14   89.63
  -3   5   1   83.19  110.68
  -3   5   1  -12.65  115.28
   3   5   0 3945.02  141.62
   3   5   0 3999.74  256.56
  -3   5   0 3619.28  104.47
  -3   5   0 4096.94  296.76
  -3   5   0 4133.19  196.03
   3   5   1  544.07  134.19
  -3   5  -1  596.63   41.80
  -3   5  -1  518.49  140.69
  -3   5  -1  592.97   87.53
   3   5   2 2437.18  204.45
  -3   5  -2 1873.79  214.12
  -3   5  -2 2160.60  207.64
  -3   5  -2 2015.25  110.61
   3   5   3  120.12   97.34
  -3   5  -3   17.49   39.61
  -3   5  -3  -76.40   54.37
  -3   5  -3   87.85   99.11
   3   5   4 1273.12  176.69
  -3  -5  -4  915.81   61.71
  -3   5  -4 1109.78  161.95
   3   5   5  285.12   86.86
  -3   5  -5  231.91  133.03
  -3  -5  -5  312.79   87.27
  -3  -5  -5  384.05   66.84
   3   5   6  696.42  187.68
  -3  -5  -6  740.61  186.70
  -3   5  -6 1137.67  168.02
  -3  -5  -6  808.51   66.40
   3   5   7  -57.42  132.90
  -3   5  -7   56.89  117.53
  -3  -5  -7  107.10   65.62
  -3  -5  -7   26.75   79.20
   3   5   8 1765.92  159.56
  -3   5  -8 1445.78  209.28
  -3  -5  -8 1233.78  130.90
  -3  -5  -8 1614.45  249.60
   3   5   9  -58.22  138.21
  -3   5  -9   71.38  114.64
  -3  -5  -9  -73.72  137.57
  -3  -5  -9   17.40   75.88
   3   5  10 1450.79  270.17
  -3  -5 -10  997.42  112.79
  -3  -5 -10 1322.48  161.12
  -3   5 -10 1704.44  221.68
   3  -5  11   75.64   73.43
   3   5  11  126.07  172.78
  -3   5 -11   45.74  136.02
  -3  -5 -11  -15.80   70.55
  -3  -5 -11  200.12  167.37
   3   5  12  798.23  278.54
   3  -5  12 1117.79  197.46
  -3   5 -12 1068.54  203.23
  -3  -5 -12  310.33  163.27
  -3  -5 -12  769.63  266.39
   3  -5  13  354.52  153.47
   3   5  13  347.67  220.04
  -3   5 -13  240.99  174.86
  -3  -5 -13  -61.72  208.97
  -3  -5 -13  103.18   98.63
   3   5  14 1404.41  331.62
   3  -5  14 1247.79  238.28
  -3  -5 -14 1223.82  156.55
  -3  -5 -14   56.79  318.27
  -3   5 -14  887.41  248.69
   3   7  -8  477.57  139.34
   3   7  -8  286.54  150.62
  -3   7   8  166.21  133.35
   3   7  -7  218.15  133.46
   3   7  -7  -22.25  121.11
  -3   7   7  234.41  195.04
   3   7  -6   65.72  132.02
   3   7  -6  183.73  141.99
  -3   7   6  417.38  122.44
   3   7  -5   75.49  119.61
   3   7  -5  -20.47  116.46
  -3   7   5  225.01  173.27
   3   7  -4  420.88  144.31
   3   7  -4  -55.51  136.03
  -3   7   4  297.78  193.83
  -3   7   4  323.51  117.05
   3   7  -3   62.24  127.30
   3   7  -3  146.99  124.32
  -3   7   3  206.04  170.57
  -3   7   3   67.17  174.40
   3   7  -2 1589.75  216.71
  -3   7   2 1216.59  275.45
  -3   7   2 1305.04  277.54
   3   7  -1  -45.90   75.62
   3   7  -1 -143.26  127.28
  -3   7   1  -11.63  149.05
  -3   7   1 -101.89  157.78
   3   7   0  -90.27  141.08
   3   7   0  280.09  141.84
  -3   7   0  525.77  171.14
  -3   7   0  143.47  160.67
   3   7   1   54.14  128.68
   3   7   1  -42.05  126.90
  -3   7  -1  -14.05  130.86
  -3   7  -1   83.55  143.85
   3   7   2  870.32  194.26
  -3   7  -2 1229.20  206.36
  -3   7  -2 -101.06  195.05
   3   7   3 -199.58  153.13
  -3   7  -3   58.31  143.85
  -3   7  -3 -189.45  147.03
   3   7   4  744.07  207.52
  -3   7  -4   -1.47  184.68
  -3   7  -4  873.44  188.39
   3   7   5  373.14  181.06
  -3   7  -5  135.42   98.21
  -3   7  -5  131.86  153.11
   3   7   6  402.19  208.14
  -3   7  -6  712.70  192.64
  -3   7  -6   19.50  171.30
   3   7   7  117.71  187.24
  -3   7  -7  364.23  167.74
  -3   7  -7  -28.17  151.79
   4   0 -20  807.47  223.94
  -4   0  20  670.52  230.08
   4   0 -19  229.63  150.59
  -4   0  19   71.51  179.47
   4   0 -18 1704.69  264.65
  -4   0  18 2092.61  285.27
   4   0 -17  -59.25  122.96
  -4   0  17  -29.95   78.74
   4   0 -16 1365.94  193.35
  -4   0  16 1235.81  222.44
   4   0 -15   80.71   64.41
  -4   0  15  161.56  134.45
   4   0 -14 2201.92  211.05
  -4   0  14 2289.04  257.70
   4   0 -13  -94.58   91.90
  -4   0  13  -97.19  105.58
   4   0 -12 8523.01  429.31
  -4   0  12 9255.40  452.13
   4   0 -11  -73.60   85.17
   4   0 -10   29.12   66.08
  -4   0  10    6.86   66.74
   4   0  -9   38.33   69.42
  -4   0   9  165.03   77.24
   4   0  -8 1273.48  128.55
  -4   0   8 3211.88  223.78
   4   0  -7   -6.88   61.21
  -4   0   7   36.52   58.60
   4   0  -613089.40  455.20
  -4   0   613468.00  455.77
   4   0  -5  -14.05   38.06
  -4   0   5   57.35   40.91
   4   0  -416872.10  568.47
  -4   0   417906.10  536.30
   4   0  -3   42.29   30.40
  -4   0   3  -21.73   41.22
   4   0  -218503.90  574.84
  -4   0   218082.50  494.27
  -4   0   218120.00  502.36
   4   0   0  285.95   36.53
  -4   0   0  333.23   27.36
  -4   0   0  370.68   39.43
   4   0   1  -45.59   29.40
  -4   0  -1    3.69   57.83
   4   0   2 7978.06  225.76
  -4   0  -2 7767.31  216.83
   4   0   3   63.60   64.26
  -4   0  -3   32.44   33.33
   4   0   416667.50  683.13
  -4   0  -416095.10  631.46
   4   0   5  -34.56   47.16
  -4   0  -5   93.10   72.18
   4   0   617821.20  675.40
  -4   0  -616379.30  776.31
   4   0   7  117.63   93.37
  -4   0  -7    5.90   88.91
   4   0   8  905.70  144.89
  -4   0  -8  897.21  137.35
   4   0   9    1.93   95.94
  -4   0  -9  -33.66   54.43
   4   0  10 6427.33  390.68
  -4   0 -10 6127.35  397.10
  -4   0 -11   17.74  136.91
   4   0  1210535.30  717.46
  -4   0 -1210445.80  727.81
   4   0  13 -196.56  150.32
  -4   0 -13 -113.79  143.18
   4   0  14 2622.08  334.45
  -4   0 -14 2554.49  314.72
   4   0  15   73.84  152.95
  -4   0 -15   11.26  144.68
   4   0  16 3774.53  421.61
  -4   0 -16 3877.01  435.95
   4   0  17  -57.22  173.16
  -4   0 -17  -95.75  102.75
   4   0  18  749.86  263.57
  -4   0 -18  908.60  273.07
   4   2 -19  154.86  141.44
   4  -2 -19 -104.04  175.86
  -4   2  19  381.48  218.55
  -4  -2  19   14.68  132.55
   4  -2 -18 1919.32  312.06
   4   2 -18 1511.75  250.91
  -4   2  18 2479.51  366.55
  -4  -2  18 1900.37  245.75
   4  -2 -17  164.65  143.97
   4   2 -17  -24.62  109.87
  -4   2  17  -35.58  160.57
  -4  -2  17   16.22  107.76
   4  -2 -16 1027.34  224.83
   4   2 -16  573.89  180.01
  -4  -2  16  666.43  166.67
  -4   2  16 1509.33  142.49
   4   2 -15  233.33  125.77
   4  -2 -15  396.58  156.95
  -4  -2  15  303.42  116.72
  -4   2  15  391.32  175.41
   4   2 -14  930.17  126.16
   4  -2 -14  666.02  164.55
  -4  -2  14  143.74  124.26
  -4   2  14  499.86  180.49
   4   2 -13  396.79  108.18
   4  -2 -13  361.80  150.04
  -4   2  13  479.66  157.87
  -4  -2  13  432.81  106.64
   4   2 -12 4152.89  231.27
   4  -2 -12 3985.94  313.86
  -4  -2  12 3828.20  227.55
  -4   2  12 3943.22  331.94
   4   2 -11   79.36   91.04
   4  -2 -11   -7.33  101.40
  -4  -2  11   78.98   67.87
  -4   2  11   77.85  110.59
   4  -2 -10 3987.43  179.98
   4   2 -10 4217.09  191.04
  -4   2  10 4463.29  194.71
  -4  -2  10 3942.52  197.06
   4   2  -9 2649.07  133.28
   4  -2  -9 2829.49  200.78
  -4  -2   9 2496.02  135.16
  -4   2   9 2730.54  206.69
   4   2  -8 2133.39  120.37
   4  -2  -8 2138.77  171.11
  -4   2   8 2463.26  172.84
  -4  -2   8 2115.33  114.08
   4  -2  -7  991.94  116.14
   4   2  -7  758.29   70.79
  -4   2   7  965.82  120.47
  -4  -2   7  737.47   69.15
   4  -2  -6  506.98   64.45
   4   2  -6  634.03   88.60
  -4  -2   6  634.50   65.30
  -4   2   6  745.76  110.80
   4  -2  -5 2390.22  115.38
   4   2  -5 2181.72  137.86
  -4  -2   5 2413.65  109.84
  -4   2   5 2221.23  183.87
   4   2  -4 3500.60  123.39
   4  -2  -4 3598.63  142.51
  -4   2   4 3351.78  217.71
   4   2  -3   58.24   38.40
   4  -2  -3 -105.52   40.81
   4   2  -3   -6.31   55.31
  -4   2   3   70.51   69.38
   4   2  -2 3506.28  146.25
   4   2  -2 3089.25  155.77
  -4   2   2 3253.80  120.29
   4   2  -1   74.54   46.64
   4   2  -1   10.74   38.23
  -4   2   1  -42.07   37.62
  -4  -2   1   79.67   44.69
   4   2   014250.70  478.83
   4   2   014203.20  458.38
  -4  -2   013904.20  482.22
  -4   2   014541.10  463.53
  -4  -2   014254.80  465.74
   4   2   1 2307.61  113.10
   4   2   1 2440.04  128.69
  -4  -2  -1 2403.11  136.07
  -4   2  -1 2617.53  165.13
  -4  -2  -1 2289.49  149.91
   4  -2   2 1804.66  150.52
   4   2   2 1767.50  131.01
  -4  -2  -2 1774.92  105.40
  -4  -2  -2 1677.17  137.67
  -4   2  -2 1664.16  146.27
   4  -2   3 1803.79  160.94
   4   2   3 1896.94  160.30
  -4  -2  -3 1668.53  156.05
  -4  -2  -3 2043.47  119.47
  -4   2  -3 2035.82  164.37
   4  -2   4   17.99   79.81
   4   2   4   38.55   82.92
  -4  -2  -4   -2.82   81.89
  -4   2  -4   84.65   84.44
  -4  -2  -4   41.86   34.40
   4   2   5 1341.43  147.25
   4  -2   5 1396.83  129.64
  -4  -2  -5 1353.71   89.62
  -4   2  -5 1421.50  135.76
   4  -2   6 2761.47  181.12
   4   2   6 2949.81  143.11
  -4  -2  -6 2892.74  202.15
  -4   2  -6 3026.24  196.51
   4   2   7  170.37   97.95
   4  -2   7   51.47   86.06
  -4   2  -7  168.67   89.57
  -4  -2  -7  131.23   95.69
   4  -2   8 1127.02  134.01
   4   2   8  988.19  152.29
  -4   2  -8  945.06  136.68
  -4  -2  -8  941.06  148.73
   4  -2   9  187.07   97.69
   4   2   9  180.73  108.47
  -4  -2  -9   39.45  110.13
  -4   2  -9   72.00  102.70
   4  -2  10  455.94  132.69
   4   2  10  646.38  152.87
  -4   2 -10  422.62   78.46
  -4  -2 -10  683.54  149.74
   4  -2  11  109.83   62.88
   4   2  11 -346.12  137.54
  -4  -2 -11  249.71  124.23
  -4   2 -11   68.72  108.60
   4  -2  12   59.04  118.06
   4   2  12   58.42  144.44
  -4   2 -12   93.74  116.18
  -4  -2 -12  226.73  138.73
   4   2  13 1833.80  247.49
   4  -2  13  717.33  205.16
  -4   2 -13 1298.46  205.99
  -4  -2 -13 1000.03  231.53
   4   2  14  719.71  208.89
   4  -2  14  392.38  168.99
  -4   2 -14  585.10  169.08
  -4  -2 -14  107.85  195.29
   4  -2  15   -3.71  143.53
   4   2  15 -228.24  197.39
  -4  -2 -15 -150.58  161.76
  -4   2 -15  -19.91  149.95
   4   2  16  670.09  280.71
   4  -2  16  691.60  208.28
  -4  -2 -16  608.72  240.11
  -4   2 -16  850.03  225.85
   4  -2  17  274.78  109.27
   4   2  17  559.32  275.30
  -4  -2 -17  398.34  213.87
  -4   2 -17    2.99  208.10
   4   2  18  269.47  302.48
   4  -2  18  141.99  200.80
  -4   2 -18  359.73  224.39
  -4  -2 -18  606.16  233.16
   4  -4 -17   64.17  197.91
   4   4 -17  180.22  131.58
  -4   4  17  155.83  214.63
  -4  -4  17  133.78  124.68
   4  -4 -16  307.38  220.05
   4   4 -16  458.34  137.60
  -4   4  16  558.70  147.20
  -4  -4  16  321.50  138.35
   4   4 -15  213.91  111.26
   4  -4 -15  172.53  181.51
  -4  -4  15   36.70  114.29
  -4   4  15  387.43  196.56
   4  -4 -14  528.28  230.14
   4   4 -14  384.57  139.60
  -4  -4  14 1044.10  138.29
  -4   4  14  887.38  248.31
   4  -4 -13   46.84  146.15
   4   4 -13   68.30  120.06
  -4   4  13 -111.94  151.10
  -4  -4  13   60.76   87.91
   4  -4 -12 1286.49  216.69
   4   4 -12  774.52  138.12
  -4  -4  12  844.70  130.37
  -4   4  12  640.23  222.47
   4   4 -11  230.68   87.86
   4  -4 -11  176.25  150.98
  -4  -4  11   38.77   84.77
  -4   4  11   99.13  150.69
   4   4 -10 1468.90  146.88
   4  -4 -10 1258.90  235.38
  -4  -4  10 1527.98  140.15
  -4   4  10 1693.50  238.29
   4  -4  -9  -13.93   34.38
   4  -4  -9  250.80  125.90
   4   4  -9  206.98  100.50
  -4   4   9  269.47  126.52
   4   4  -8  967.06  106.07
   4  -4  -8  835.65   57.55
   4  -4  -8 1117.26  183.76
  -4   4   8 1116.75  184.27
   4  -4  -7   78.48   25.15
   4   4  -7  199.78   70.38
   4  -4  -7  117.47  117.63
  -4   4   7  303.47  117.80
   4   4  -6 4969.14  289.98
   4   4  -6 4862.05  241.19
  -4   4   6 5381.98  355.89
   4   4  -5 -123.70   53.59
   4   4  -5   12.56   32.08
   4   4  -5   19.82   55.70
  -4   4   5   63.15   57.00
   4   4  -4 9923.59  428.69
   4   4  -4 9693.46  372.39
   4   4  -4 9627.46  368.77
  -4   4   410570.50  512.19
   4   4  -3  -14.69   56.08
   4   4  -3  -12.64   47.77
   4   4  -3  -85.36   56.35
  -4   4   3   79.04   89.94
   4   4  -2 3678.03  183.90
   4   4  -2 3997.80  188.85
   4   4  -2 4128.45  154.45
  -4   4   2 4248.12  262.17
   4   4  -1   -0.14   62.16
  -4   4   1  121.61   87.01
   4   4   0 3936.40  139.99
  -4   4   0 3942.91  102.43
  -4   4   0 4194.07  249.75
  -4   4   0 4370.91  174.52
   4   4   1  236.53   45.04
   4   4   1  454.00   86.45
  -4   4  -1  -20.02   58.30
  -4   4  -1  319.70   59.63
   4   4   2 2612.24  181.34
  -4  -4  -2 2309.56  119.16
  -4   4  -2 2654.15  201.54
  -4  -4  -2 2452.79  101.13
   4   4   3    5.76   83.42
  -4  -4  -3    8.33   56.06
  -4   4  -3  164.08   90.66
  -4  -4  -3   15.06   83.66
   4   4   4 3888.77  266.46
  -4  -4  -4 4059.94  266.54
  -4  -4  -4 4031.07  189.04
  -4   4  -4 3727.96  252.59
   4   4   5 2828.53  231.00
  -4  -4  -5 2673.60  129.63
  -4   4  -5 2983.90  234.02
  -4  -4  -5 2810.47  239.01
   4  -4   6 3279.66  165.97
   4   4   6 3425.80  282.68
  -4  -4  -6 2902.59  155.35
  -4  -4  -6 3423.19  278.19
  -4   4  -6 3577.93  265.30
   4   4   7 1182.79  166.53
   4  -4   7  546.40  138.82
  -4  -4  -7  410.09   79.17
  -4   4  -7  486.24  139.93
  -4  -4  -7  542.10  157.06
   4   4   8 3257.88  315.14
   4  -4   8 3147.95  267.49
  -4  -4  -8 3090.33  173.04
  -4   4  -8 2782.27  266.10
  -4  -4  -8 3427.14  313.03
   4  -4   9   54.01  114.03
   4   4   9   29.67  136.91
  -4   4  -9  110.32  118.43
  -4  -4  -9   -3.27  135.09
  -4  -4  -9  129.44   71.78
   4   4  10 2071.59  169.96
   4  -4  10 1743.28  216.99
  -4   4 -10 1711.71  229.72
  -4  -4 -10 1611.06  157.87
  -4  -4 -10 1300.78  147.97
   4  -4  11 1760.34  231.09
   4   4  11 1880.86  294.40
  -4   4 -11 1937.64  246.40
  -4  -4 -11 1513.59  287.89
   4   4  12 1773.09  292.59
   4  -4  12 1391.85  225.27
  -4   4 -12 1767.27  261.37
  -4  -4 -12 1526.21  287.18
   4  -4  13    7.60  118.38
   4   4  13   14.93  158.92
  -4  -4 -13   74.26  153.84
  -4  -4 -13  -30.05   53.90
  -4   4 -13   91.26  124.44
   4  -4  14   65.91  130.60
   4   4  14   66.94  171.29
  -4  -4 -14  146.67  166.92
  -4   4 -14 -168.77  133.69
   4   4  15  794.25  260.35
   4  -4  15  554.70  117.67
  -4  -4 -15  177.46  246.14
  -4   4 -15  486.83  118.46
   4   6 -12  336.01  123.96
   4   6 -12   16.69  125.05
   4  -6 -12  -41.05  122.56
  -4   6  12  338.18  216.30
   4  -6 -11   83.92  109.39
   4   6 -11  -40.44  108.60
  -4   6  11   80.65  179.95
   4   6 -10 1078.84  131.21
   4   6 -10  -23.45   68.76
  -4   6  10  738.40  211.86
   4   6  -9    9.24   94.24
   4   6  -9   48.76   97.18
   4   6  -9   42.51   54.96
  -4   6   9  -15.42  170.92
   4   6  -8  227.65  120.37
   4   6  -8  457.08  155.24
   4   6  -8  445.13  127.91
  -4   6   8  641.83  210.07
   4   6  -7  -16.59   89.40
   4   6  -7  -54.27  115.64
   4   6  -7   -1.43   74.74
  -4   6   7  122.60  142.61
   4   6  -6 1926.69  187.25
   4   6  -6 1759.25  151.46
   4   6  -6 1444.07  176.69
  -4   6   6 2001.62  285.32
   4   6  -5   84.50   78.09
   4   6  -5  235.88  101.36
   4   6  -5  282.44  101.45
  -4   6   5  208.42  162.39
   4   6  -4 2252.75  198.89
   4   6  -4 2206.47  149.04
   4   6  -4 2511.28  213.51
  -4   6   4 2216.65  301.66
   4   6  -3 -100.56   56.95
   4   6  -3   86.12   89.91
   4   6  -3  158.76   87.38
  -4   6   3   42.89  128.52
   4   6  -2  216.39  114.15
   4   6  -2  148.63  111.06
  -4   6   2  286.67  151.42
  -4   6   2  367.45  155.02
   4   6  -1  712.43  136.06
   4   6  -1  432.79  135.66
   4   6  -1  521.49   68.67
  -4   6   1  468.81  178.68
  -4   6   1  552.19  103.19
   4   6   0 1647.00  200.28
  -4   6   0 1400.65  241.13
  -4   6   0 1937.70  156.12
   4   6   1 1572.37  122.19
  -4   6  -1 1201.26   61.21
  -4   6  -1 1696.97  227.67
  -4   6  -1 1685.62  216.43
   4   6   2   17.29  110.85
  -4   6  -2  104.76  126.86
  -4   6  -2    6.52   46.53
  -4   6  -2   52.08  115.05
   4   6   3   80.93  129.12
  -4   6  -3  147.07  143.57
  -4   6  -3  167.38   66.03
  -4   6  -3  130.65  128.81
   4   6   4  927.17  219.90
  -4   6  -4 1046.57   88.94
  -4   6  -4 1481.42  204.50
  -4   6  -4 1303.62  120.04
   4   6   5  339.82  158.37
  -4   6  -5    1.25   80.21
  -4   6  -5  323.30   90.77
  -4   6  -5  265.35   67.85
   4   6   6   93.81  151.21
  -4   6  -6  262.60  140.47
  -4  -6  -6    1.92   88.40
   4   6   7  677.96  189.37
  -4   6  -7  651.53  173.24
  -4  -6  -7  357.05   74.07
  -4  -6  -7 -110.05  110.35
   4   6   8 1139.93  271.43
  -4  -6  -8 1202.09  164.39
  -4   6  -8 1336.98  239.19
   4   6   9  -40.88  179.59
  -4  -6  -9  191.56  181.28
  -4   6  -9  141.68  147.31
   4   6  10  926.80  262.16
  -4   6 -10 1412.14  230.37
  -4  -6 -10 -148.97  268.10
   4   6  11   75.17  217.99
  -4   6 -11  466.00  174.54
  -4  -6 -11 -174.84  207.87
   5   1 -20  163.74  145.26
   5  -1 -20  154.83  171.30
  -5  -1  20  -21.82  146.71
  -5   1  20  474.24  218.85
   5  -1 -19  111.81  149.79
   5   1 -19   51.75  128.92
  -5  -1  19   73.84  129.76
   5  -1 -18   21.81  145.47
   5   1 -18  118.62  126.59
  -5   1  18  180.61  172.24
  -5  -1  18  147.35  127.53
   5  -1 -17  254.85  155.19
   5   1 -17  262.46  138.25
  -5   1  17  471.84  182.65
  -5  -1  17  257.49  131.50
   5   1 -16 1591.16  204.71
   5  -1 -16 1745.24  225.40
  -5  -1  16 1806.67  200.72
  -5   1  16 1350.51  257.02
   5   1 -15  104.28   99.97
   5  -1 -15   50.10  114.90
  -5   1  15   74.38  127.74
  -5  -1  15   75.66   99.89
   5   1 -14 2162.46  198.28
   5  -1 -14 2070.68  228.30
  -5  -1  14 2503.85  198.99
  -5   1  14 2537.12  244.72
   5  -1 -13  539.42  139.29
   5   1 -13  672.17  119.58
  -5   1  13  747.08  148.60
  -5  -1  13  819.48  119.66
   5  -1 -12 2730.67  208.17
   5   1 -12 2593.48  182.77
  -5   1  12 2624.84  218.53
  -5  -1  12 2516.31  176.20
   5   1 -11  777.50  145.32
   5  -1 -11  968.63  120.14
  -5   1  11  851.72  145.94
  -5  -1  11  676.33  137.58
   5   1 -10 1778.98  121.51
   5  -1 -10 1680.62  145.89
  -5   1  10 1558.90  158.02
  -5  -1  10 1703.05  156.29
   5  -1  -9  405.94   93.18
   5   1  -9  507.35   72.69
  -5   1   9  552.99  102.60
  -5  -1   9  556.15   99.66
   5  -1  -8  651.13   58.34
   5   1  -8  528.47   68.82
  -5  -1   8  425.60   70.52
  -5   1   8  708.72   98.22
   5  -1  -7   56.51   70.82
   5   1  -7    3.16   63.69
  -5  -1   7    4.39   48.81
  -5   1   7  121.95   73.27
   5  -1  -6 4380.71  223.66
   5   1  -6 4553.24  177.80
  -5  -1   6 4574.78  154.19
  -5   1   6 4871.42  230.38
   5   1  -513897.50  415.38
   5  -1  -514331.20  527.53
  -5   1   515015.30  544.73
  -5  -1   514618.40  405.89
   5  -1  -498022.00 6169.46
   5   1  -482297.20 4862.51
  -5   1   4100229.0 6311.50
  -5  -1   4102162.0 6011.13
   5   1  -361329.90 3098.28
   5  -1  -360282.90 2830.01
   5  -1  -362060.40 2942.89
   5   1  -356940.40 2535.46
  -5   1   362296.60 3118.78
   5  -1  -2 5770.97  153.62
   5   1  -2 5449.27  215.80
   5   1  -2 5395.69  129.42
  -5   1   2 5394.34  142.71
  -5  -1   2 5495.85  202.85
   5   1  -1  214.23   64.23
   5   1  -1  242.54   36.90
  -5   1   1  261.88   65.23
  -5  -1   1  238.66   62.79
  -5   1   1  301.84   30.00
  -5  -1   1  260.86   42.05
   5  -1   0 7688.94  281.11
   5   1   0 7783.42  280.15
   5   1   0 7905.31  202.92
  -5   1   0 8281.64  304.75
  -5  -1   0 7934.06  279.58
  -5  -1   0 7771.06  266.44
   5  -1   1 4074.74  185.15
   5   1   1 4236.30  147.52
  -5  -1  -1 4212.52  154.52
  -5  -1  -1 4169.67  172.56
  -5   1  -1 4042.29  124.42
   5   1   2 7090.26  247.20
   5  -1   2 6292.78  271.57
  -5  -1  -2 7277.42  261.58
  -5   1  -2 7237.62  208.69
   5  -1   3 4415.31  217.37
   5   1   3 4355.49  201.04
  -5  -1  -3 4588.58  212.28
  -5   1  -3 4684.68  224.33
   5   1   4 2489.09  166.47
   5  -1   4 2410.56  177.64
  -5  -1  -4 2482.29  180.91
  -5   1  -4 2344.52  113.11
   5  -1   5 5940.49  319.48
   5   1   5 5831.87  305.17
  -5   1  -5 5834.84  322.30
  -5  -1  -5 5569.68  219.28
   5   1   617000.40  807.51
   5  -1   616926.50  749.44
  -5   1  -618005.40  832.00
  -5  -1  -617005.10  784.86
   5   1   7 2850.44  224.75
   5  -1   7 3092.09  205.28
  -5  -1  -7 2837.45  219.40
  -5   1  -7 3214.83  140.24
   5   1   8 5829.90  217.51
   5  -1   8 5255.25  301.24
  -5   1  -8 5749.38  309.18
  -5  -1  -8 5543.87  326.79
   5   1   9 -217.32  107.00
   5  -1   9  121.73   86.68
  -5   1  -9    9.67   88.80
  -5  -1  -9  186.40  101.69
   5   1  10 6729.54  396.11
   5  -1  10 5268.62  356.30
  -5  -1 -10 6164.30  393.38
  -5   1 -10 5728.19  245.26
   5   1  11  213.24   85.90
   5  -1  11  305.16  122.24
  -5  -1 -11  278.61  143.07
  -5   1 -11  226.36  127.87
   5  -1  12   61.55  109.69
   5   1  12   15.97  132.01
  -5   1 -12 -196.60  118.97
  -5  -1 -12   11.52   73.32
   5  -1  13   -2.34  111.14
   5   1  13 -343.97  155.63
  -5   1 -13   56.76  127.65
  -5  -1 -13  203.55  128.89
   5   1  14 1175.22  172.22
   5  -1  14  929.21  215.13
  -5   1 -14 1493.07  244.09
   5  -1  15   -6.48  138.56
   5   1  15   78.73  174.40
  -5  -1 -15  103.62  150.48
  -5   1 -15  -31.04  151.83
   5   1  16  583.60  244.61
   5  -1  16  590.37  191.00
  -5  -1 -16  418.04  125.71
  -5   1 -16  423.46  131.03
   5  -1  17 -119.02  168.05
   5   1  17  -60.16  128.17
  -5  -1 -17 -330.18  184.54
  -5   1 -17 -106.20  193.73
   5  -1  18  643.10  244.34
   5   1  18  858.14  290.03
  -5   1 -18  627.11  271.53
  -5  -1 -18  819.14  273.76
   5  -3 -18  585.27  231.78
   5   3 -18  662.95  235.27
  -5  -3  18  426.73  145.68
  -5   3  18  685.59  261.14
   5  -3 -17   75.61  173.70
   5   3 -17  229.16  122.55
  -5   3  17  236.49  190.69
  -5  -3  17   50.64  107.76
   5  -3 -16  616.18  192.52
   5   3 -16  387.57  134.96
  -5  -3  16  312.83  118.19
  -5   3  16  443.34  202.57
   5  -3 -15  571.88  183.51
   5   3 -15  404.97  123.26
  -5   3  15  641.36  121.68
  -5  -3  15  434.85  115.57
   5   3 -14 1092.41  143.05
   5  -3 -14 1583.63  231.92
  -5  -3  14 1023.75  146.71
  -5   3  14 1660.40  251.57
   5   3 -13    7.29   73.65
   5  -3 -13  222.24  121.26
  -5  -3  13 -108.23   77.24
  -5   3  13  185.65  135.35
   5   3 -12 1185.57  129.44
   5  -3 -12 1421.72  210.72
  -5  -3  12 1408.88  134.53
  -5   3  12 1447.57  136.10
   5  -3 -11  735.22  167.96
   5   3 -11  721.39  137.41
  -5  -3  11  769.90   98.77
  -5   3  11  771.00  180.39
   5  -3 -10  560.04  134.71
   5   3 -10  433.38  114.33
  -5   3  10  389.04  138.24
  -5  -3  10  289.90   77.85
   5  -3  -9    1.64   91.73
   5   3  -9  -41.08   52.53
  -5   3   9  103.68   95.96
  -5  -3   9   12.68   71.53
   5   3  -8 1364.21   94.95
   5  -3  -8 1485.53  168.78
  -5   3   8 1543.22  169.40
  -5  -3   8  975.25  123.86
   5  -3  -7  432.80  117.06
   5   3  -7  443.24   82.61
  -5   3   7  533.11  116.99
   5  -3  -6 2005.24  173.06
   5   3  -6 1790.77   93.73
  -5   3   6 1683.58  170.33
   5   3  -5   36.11   40.61
   5  -3  -5   42.81   50.28
   5   3  -5  245.70   62.62
  -5   3   5  -64.61   87.34
   5   3  -4 1630.86   91.55
   5   3  -4 1753.76  113.74
  -5   3   4 1788.62  163.27
   5   3  -3  164.05   62.01
   5   3  -3  214.29   71.27
   5   3  -3  128.88   50.81
  -5   3   3  215.77   88.41
   5   3  -2 2362.85  114.99
   5   3  -2 2794.27  124.72
  -5   3   2 2432.50  115.65
   5   3  -1   45.66   49.13
   5   3  -1   63.24   50.01
  -5   3   1   45.38   48.09
  -5   3   1  177.39   49.29
   5   3   0 2100.07  120.22
   5   3   0 2023.53  104.43
  -5   3   0 2083.09  163.59
  -5  -3   0 1987.43  100.43
  -5  -3   0 1852.93   78.59
   5   3   1 4213.65  163.81
   5   3   1 4444.57  199.56
  -5   3  -1 4653.83  251.05
  -5  -3  -1 4447.14  164.61
  -5  -3  -1 4447.02  209.10
   5   3   2 4501.32  220.81
  -5   3  -2 4634.62  174.29
  -5  -3  -2 4422.09  168.32
  -5  -3  -2 4629.59  223.39
   5  -3   3 1981.85  154.94
   5   3   3 1540.89  139.85
  -5   3  -3 1858.99  149.63
  -5  -3  -3 1648.70  100.51
  -5  -3  -3 1768.51  142.13
   5  -3   4 2483.42  119.86
  -5  -3  -4 2538.15  127.53
  -5  -3  -4 2727.32  182.56
  -5   3  -4 2521.47  189.69
   5  -3   5  -69.15   83.19
   5   3   5  -99.28   84.97
  -5  -3  -5   62.94   52.93
  -5   3  -5   62.72   85.96
  -5  -3  -5  226.30   84.18
   5   3   6 6050.29  232.44
   5  -3   6 5937.87  316.11
  -5  -3  -6 5514.93  243.93
  -5   3  -6 5656.84  312.50
  -5  -3  -6 5693.31  233.10
   5   3   7  175.96  109.76
   5  -3   7  246.67   95.36
  -5  -3  -7    8.85  106.32
  -5   3  -7  116.58  100.05
  -5  -3  -7   41.53   41.22
   5  -3   8 1134.25  166.45
   5   3   8 1162.59  193.72
  -5  -3  -8 1151.74  180.61
  -5   3  -8 1166.74  172.76
   5   3   9  139.54  130.64
   5  -3   9  118.94   63.35
  -5   3  -9  -68.73  113.63
  -5  -3  -9  121.97  124.33
   5   3  10  261.86  144.64
   5  -3  10   58.79  121.21
  -5  -3 -10  168.54   83.10
  -5   3 -10  194.18  123.11
   5   3  11  193.07   91.47
   5  -3  11   16.83  122.53
  -5   3 -11  344.69  142.25
  -5  -3 -11  153.63   90.13
   5   3  12 3406.68  384.53
   5  -3  12 3119.77  293.59
  -5   3 -12 3223.76  204.54
  -5  -3 -12 3259.49  228.46
   5   3  13 -130.03  150.77
   5  -3  13  -46.62  119.44
  -5  -3 -13   23.44   90.20
  -5   3 -13  -47.78  127.05
   5  -3  14  236.52   86.31
   5   3  14  404.16  219.15
  -5  -3 -14  -27.41  107.16
  -5   3 -14  441.86  157.06
   5   3  15 -171.35  192.38
   5  -3  15  141.16   82.45
  -5   3 -15   73.77   86.42
  -5  -3 -15   50.57  105.06
   5  -3  16  361.26  108.55
   5   3  16  294.62  270.31
  -5   3 -16  354.11  194.73
  -5  -3 -16  222.44  229.08
   5   3  17  303.33  270.18
   5  -3  17  112.13  102.41
  -5   3 -17   65.23  198.36
  -5  -3 -17  465.84  221.48
   5   5 -15   77.33  110.55
   5  -5 -15  104.07  114.94
  -5   5  15  -12.47  207.92
   5   5 -14  710.35  212.40
   5  -5 -14  634.43  277.89
  -5   5  14 1176.39  169.82
   5   5 -13   94.84  107.93
   5  -5 -13  -19.27  178.22
  -5   5  13   97.02  183.82
   5   5 -12 1033.52  143.90
   5  -5 -12  819.68  254.75
  -5   5  12  683.04  258.69
   5  -5 -11   23.14   34.78
   5   5 -11  -33.63   84.01
   5  -5 -11  173.39  154.44
  -5   5  11  -13.90  150.63
   5  -5 -10 5487.59  333.18
   5   5 -10 5865.38  316.74
  -5   5  10 5170.28  511.07
   5  -5  -9  166.77   89.65
   5   5  -9  126.92  111.40
   5   5  -9  -67.18   95.57
  -5   5   9  -29.71  150.97
   5   5  -8 2017.07  175.12
   5   5  -8 2128.06  189.44
  -5   5   8 2440.10  182.00
   5   5  -7  157.47   82.38
   5   5  -7  113.63   86.06
   5   5  -7  104.65   47.47
  -5   5   7  356.91  144.91
   5   5  -6 1343.78  127.21
   5   5  -6 1246.46  131.61
   5   5  -6 1480.27  130.97
  -5   5   6 1250.01  226.26
   5   5  -5  430.71   88.42
   5   5  -5  415.53   96.58
   5   5  -5  484.78   93.44
  -5   5   5  351.98  164.78
   5   5  -4   58.29   74.09
   5   5  -4   81.18   63.70
   5   5  -4    0.84   74.64
  -5   5   4  176.41  122.07
   5   5  -3  575.77  105.56
   5   5  -3  473.80   80.42
   5   5  -3  768.98   99.85
  -5   5   3  676.17  160.02
   5   5  -2  803.79  119.09
   5   5  -2  871.76   89.49
   5   5  -2 1141.49  118.27
  -5   5   2  736.34  179.82
  -5   5   2 1098.27  111.32
   5   5  -1  859.57   81.84
   5   5  -1 1003.12  126.65
  -5   5   1  844.39  178.67
  -5   5   1  956.74  170.02
   5   5   0 2114.13  198.01
   5   5   0 2563.93  150.85
  -5   5   0 2199.17  153.12
  -5   5   0 2657.39  249.72
   5   5   1  358.83  105.04
  -5   5  -1  169.43   43.26
  -5   5  -1  244.17  129.79
  -5   5  -1  360.16  124.76
   5   5   2  429.50  114.27
  -5   5  -2 -131.07   73.71
  -5   5  -2  338.20   40.96
  -5   5  -2  356.48  135.03
   5   5   3   96.75  100.19
  -5  -5  -3  -92.64   59.79
  -5  -5  -3  -12.59   43.74
  -5   5  -3   16.06  111.41
   5   5   4  235.36  129.73
  -5  -5  -4  258.82   77.69
  -5   5  -4  200.21  127.77
  -5  -5  -4  226.23   76.74
   5   5   5  712.41   90.71
  -5   5  -5  456.25  157.58
  -5  -5  -5  244.62   95.23
  -5  -5  -5  615.47  157.98
   5   5   6   74.71  135.67
  -5   5  -6  114.42  128.21
  -5  -5  -6  161.95  131.60
  -5  -5  -6   76.73   57.22
   5   5   7    7.20  146.22
  -5  -5  -7  130.01   62.69
  -5   5  -7  296.31  137.88
  -5  -5  -7  119.53  146.54
   5   5   8  685.78  197.93
  -5   5  -8  813.77  178.31
  -5  -5  -8  605.42   92.16
  -5  -5  -8  548.60  198.03
   5   5   9  345.42  169.11
  -5  -5  -9   20.61  169.57
  -5  -5  -9   82.26  107.73
  -5   5  -9  351.90  151.02
   5   5  10   -7.56  154.12
   5  -5  10  -26.23   69.88
  -5  -5 -10   22.26  149.63
  -5   5 -10   67.22  131.58
  -5  -5 -10  -17.15   69.41
   5   5  11  181.29  174.21
   5  -5  11  214.13  133.50
  -5  -5 -11  -61.60  167.34
  -5  -5 -11   46.86   80.69
  -5   5 -11 -174.71  143.31
   5  -5  12 1762.98  240.42
   5   5  12 1303.22  189.12
  -5   5 -12 1039.79  253.26
  -5  -5 -12  888.76  153.19
  -5  -5 -12 1191.41  296.48
   5   5  13  222.44  194.19
   5  -5  13  -82.10  144.46
  -5   5 -13  238.50  167.08
  -5  -5 -13   39.92  129.71
  -5  -5 -13  -43.07  111.43
   5   7  -8  607.39  157.94
   5   7  -8  522.77  146.19
  -5   7   8  413.66  255.21
   5   7  -7  306.61  119.27
   5   7  -7   24.90  111.87
  -5   7   7  -38.96  110.64
   5   7  -6  612.35  155.45
   5   7  -6  612.79  149.85
  -5   7   6  345.21  242.19
   5   7  -5   78.15  107.82
   5   7  -5   10.39   81.46
   5   7  -5  237.53  109.09
  -5   7   5 -148.35  177.38
   5   7  -4  117.48   79.95
   5   7  -4  263.63  124.54
   5   7  -4  233.34  116.51
  -5   7   4 -175.60  183.91
  -5   7   4    5.09  186.71
   5   7  -3  475.55  165.72
   5   7  -3  691.77  165.33
  -5   7   3 1115.69  143.55
  -5   7   3  481.05  240.95
   5   7  -2  417.07  152.79
   5   7  -2  371.42  150.23
  -5   7   2  436.74  212.39
  -5   7   2  440.49  203.40
   5   7  -1  -66.63  117.95
   5   7  -1   49.52  115.08
  -5   7   1  108.13  152.89
  -5   7   1   74.61  160.12
   5   7   0 1485.99  232.17
   5   7   0 1551.93  225.75
  -5   7   0 1529.93  290.57
  -5   7   0 1723.41  275.60
   5   7   1    4.74  124.68
   5   7   1  -40.09   71.73
  -5   7  -1   72.19  157.97
  -5   7  -1  -89.02  142.51
   5   7   2 3121.76  317.28
  -5   7  -2 2685.45  216.91
  -5   7  -2 3231.42  374.44
   5   7   3  217.33   90.18
  -5   7  -3   21.08  156.37
  -5   7  -3  -33.31  156.91
   5   7   4 1441.62  247.08
  -5   7  -4 1156.30  248.27
  -5   7  -4 1295.83  274.88
   5   7   5  -51.05  158.01
  -5   7  -5  -42.59  146.35
  -5   7  -5  -61.52  163.77
   5   7   6  713.82  229.97
  -5   7  -6  655.56  223.04
  -5   7  -6  363.65  194.89
   6   0 -20  236.87  156.20
  -6   0  20   83.05  176.54
   6   0 -19   79.85  125.55
  -6   0  19  -58.24  141.79
   6   0 -18  376.46  142.72
  -6   0  18  102.38  152.32
   6   0 -17   28.44  109.80
  -6   0  17 -115.62  124.86
   6   0 -16  903.88  168.01
  -6   0  16  995.55  200.87
   6   0 -15  -63.15   92.99
  -6   0  15   41.41  122.07
   6   0 -14 4044.55  263.26
  -6   0  14 3746.62  298.16
   6   0 -13  172.68   82.97
  -6   0  13    7.81   96.79
   6   0 -12 2687.95  177.15
  -6   0  12 2856.86  193.02
   6   0 -11  -61.07   73.23
   6   0 -10 1733.06  118.77
  -6   0  10 1818.04  127.40
   6   0  -9  -24.11   55.67
  -6   0   9  171.75   68.13
   6   0  -812044.10  436.50
  -6   0   812618.70  563.00
   6   0  -7   13.13   70.05
  -6   0   7  -10.97   53.24
   6   0  -610199.80  327.53
  -6   0   611399.70  360.94
   6   0  -5   19.28   30.10
  -6   0   5  -12.91   31.41
   6   0  -431193.00 1094.39
  -6   0   432721.60 1197.72
   6   0  -3  -36.97   48.57
  -6   0   3  -18.47   21.90
   6   0  -2   72.53   30.95
  -6   0   2   51.49   29.15
  -6   0   2   26.41   34.60
   6   0  -1   10.19   29.73
   6   0  -1   16.92   53.99
  -6   0   1  -25.97   32.34
   6   0   0 8214.43  253.90
  -6   0   0 8210.85  288.57
  -6   0   0 7870.06  247.51
   6   0   1   34.77   28.60
  -6   0  -1   48.53   52.46
   6   0   212449.10  370.49
  -6   0  -212533.70  454.52
   6   0   3   48.63   64.62
  -6   0  -3    4.14   61.92
   6   0   410575.60  352.85
  -6   0  -410426.40  457.46
   6   0   5  -37.13   48.18
  -6   0  -5   86.95   81.64
   6   0   6 6107.39  348.63
  -6   0  -6 4836.32  370.90
   6   0   7 -177.13   98.82
  -6   0  -7  -75.64   97.15
   6   0   8  617.09   76.91
  -6   0  -8  593.88  127.89
   6   0   9   41.50   62.84
  -6   0  -9    5.39  109.58
   6   0  10 2341.99  244.65
  -6   0 -10 2639.78  250.44
   6   0  11  224.47  132.41
  -6   0 -11   22.13  141.46
   6   0  12 2851.79  302.50
  -6   0 -12 2537.08  320.45
   6   0  13   23.37  147.09
  -6   0 -13 -210.88  155.85
   6   0  14 3438.50  237.20
  -6   0 -14 3214.76  378.09
   6   0  15  -31.79  146.21
  -6   0 -15    9.64   85.68
   6   0  16 2486.08  354.13
  -6   0 -16 2084.74  354.52
   6   0  17  100.00  173.06
  -6   0 -17 -171.69  178.51
   6   0  18 4201.17  327.83
  -6   0 -18 4399.18  523.20
   6  -2 -19  277.06  205.58
   6   2 -19  573.69  156.71
  -6  -2  19  330.32  154.36
  -6   2  19  388.85  255.94
   6  -2 -18  939.06  212.04
   6   2 -18  432.15  162.06
  -6  -2  18  515.49  156.71
  -6   2  18  961.91  235.08
   6   2 -17   37.49  101.73
   6  -2 -17  -76.45  135.26
  -6  -2  17  -62.53   97.03
  -6   2  17    8.91  166.00
   6  -2 -16  639.10  199.19
   6   2 -16  958.58  143.85
  -6  -2  16  553.42  139.64
  -6   2  16 1072.03  210.47
   6   2 -15  -68.52   93.99
   6  -2 -15  152.71  124.73
  -6   2  15  182.88  139.15
  -6  -2  15   29.60   85.68
   6   2 -14 4314.77  268.10
   6  -2 -14 3968.36  335.90
  -6  -2  14 3566.64  241.59
  -6   2  14 4430.54  378.30
   6  -2 -13  210.23  133.74
   6   2 -13  298.12  129.83
  -6  -2  13  311.42   87.11
  -6   2  13  355.49  144.65
   6   2 -12 3933.46  207.48
  -6  -2  12 3908.38  206.88
  -6   2  12 4706.46  332.05
   6   2 -11    1.73   55.17
   6  -2 -11 -101.26   88.71
  -6  -2  11   45.15   56.48
  -6   2  11   75.01   92.99
   6  -2 -10 5891.19  315.32
   6   2 -10 5931.35  277.63
  -6   2  10 6235.36  345.29
  -6  -2  10 5743.83  221.10
   6  -2  -9   35.84   84.25
   6   2  -9   27.42   63.01
  -6   2   9  199.90   85.82
  -6  -2   9  119.81   48.77
   6   2  -8  571.01   74.60
   6  -2  -8  640.46  104.92
  -6  -2   8  573.25   74.98
  -6   2   8  544.52  108.10
   6   2  -7 5405.42  170.17
   6  -2  -7 5696.20  278.85
  -6   2   7 5706.91  281.60
  -6  -2   7 5607.34  177.12
   6  -2  -6 1973.91  162.45
   6   2  -6 2034.27   77.62
  -6   2   6 2165.74  163.07
  -6  -2   6 2106.46  108.87
   6  -2  -5  902.64  120.35
   6   2  -5  759.57   70.51
   6  -2  -4 5491.54  128.12
   6   2  -4 5092.91  178.15
   6   2  -4 5200.71  256.58
  -6   2   4 5257.35  188.74
   6   2  -3 9888.06  275.02
   6   2  -3 9621.80  312.54
   6   2  -310229.10  406.54
  -6   2   3 9609.89  431.45
   6   2  -212093.80  448.72
   6   2  -211290.00  332.79
  -6   2   211108.20  243.12
  -6  -2   211609.60  433.15
   6   2  -1 1057.34   67.60
   6   2  -1  868.73  100.67
  -6   2   1  969.20   37.23
  -6  -2   1  950.02   95.17
  -6  -2   1  818.67   96.64
  -6   2   1 1032.44  126.03
   6   2   0  918.41  103.46
   6   2   0  923.32   99.74
  -6  -2   0 1126.29   85.03
  -6   2   0 1030.78  128.54
  -6  -2   0  967.67   99.19
   6   2   1  148.50   67.03
   6  -2   1   41.12   83.49
   6   2   1   89.13   59.43
  -6   2  -1   -0.37   49.18
  -6  -2  -1   55.56   63.42
   6  -2   2  129.35   54.00
   6   2   2   96.12   75.84
  -6   2  -2  130.68   95.01
  -6  -2  -2  128.63   42.84
  -6  -2  -2  167.43   70.17
   6  -2   3   19.16   46.31
   6   2   3 -133.15   75.41
  -6   2  -3  105.32   48.89
  -6  -2  -3  -19.30   71.60
  -6  -2  -3   60.61   64.21
   6   2   4 8530.98  284.70
   6  -2   4 7898.47  279.79
  -6  -2  -4 7880.52  368.61
  -6   2  -4 8224.58  395.82
   6   2   5  110.69   86.73
   6  -2   5   56.85   80.01
  -6   2  -5  -41.35   85.32
  -6  -2  -5  181.36   82.33
   6   2   6 4528.90  254.34
   6  -2   6 4033.53  232.37
  -6   2  -6 4059.50  253.63
  -6  -2  -6 3741.04  164.06
   6  -2   7  -34.69   82.42
   6   2   7  -96.92   85.56
  -6  -2  -7   79.61   87.71
  -6   2  -7    4.98   85.74
   6  -2   8 5493.34  324.45
   6   2   8 5819.87  350.57
  -6  -2  -8 5393.41  345.65
  -6   2  -8 5390.76  336.61
   6   2   9   65.94  100.14
   6  -2   9  -97.95   99.99
  -6  -2  -9 -119.46  104.68
  -6   2  -9   64.53  104.26
   6   2  10  641.90  167.03
   6  -2  10  660.42  151.95
  -6   2 -10  540.45   92.80
  -6  -2 -10  656.13  165.61
   6   2  11 1887.18  243.66
   6  -2  11 1622.06  218.84
  -6  -2 -11 1582.63  244.20
  -6   2 -11 1531.41  214.10
   6  -2  12  362.20   88.37
   6   2  12  147.56  104.53
  -6   2 -12  470.87  147.44
  -6  -2 -12  263.40  165.77
   6  -2  13   91.10   85.67
   6   2  13 -136.62  180.49
  -6   2 -13  280.36   83.75
  -6  -2 -13  124.32   94.34
   6  -2  14 2934.32  212.47
   6   2  14 3091.91  409.29
  -6  -2 -14 2757.49  364.51
  -6   2 -14 2666.49  335.57
   6  -2  15  303.35  110.88
   6   2  15  597.01  238.84
  -6  -2 -15  203.16  206.29
  -6   2 -15  501.96  195.26
   6  -2  16  231.97  175.57
   6   2  16  336.18  242.85
  -6  -2 -16   23.07  199.01
  -6   2 -16  136.56  188.01
   6  -2  17 -158.09  165.11
   6   2  17   35.09  146.51
  -6   2 -17  -39.63  181.61
  -6  -2 -17   24.05  187.16
   6  -4 -17   36.45  191.31
   6   4 -17  120.27  119.22
  -6   4  17  245.94  213.90
  -6  -4  17   66.43  150.20
   6  -4 -16  413.22  220.58
   6   4 -16  421.38  129.25
  -6  -4  16  324.35  128.22
  -6   4  16  592.71  238.94
   6  -4 -15   54.55  160.29
   6   4 -15   46.43   89.18
  -6  -4  15   45.37   89.99
  -6   4  15  -28.10  171.88
   6   4 -14   63.41   85.97
   6  -4 -14   70.33   94.25
  -6   4  14  111.90  167.16
  -6  -4  14  119.45   88.82
   6   4 -13  596.21  109.31
   6  -4 -13  803.77  201.65
  -6   4  13  303.05  203.82
  -6  -4  13  475.38  148.65
   6  -4 -12  -81.06  136.86
   6   4 -12  -18.54   78.03
  -6   4  12 -109.22  139.23
  -6  -4  12  -13.25   72.59
   6  -4 -11  326.32  158.63
   6   4 -11  259.70   83.60
  -6   4  11  178.29  156.88
   6   4 -10   66.14   65.35
   6  -4 -10  -78.08  124.73
  -6   4  10  -22.06  128.91
   6   4  -9  219.41  100.65
   6  -4  -9  252.80  142.62
  -6   4   9  186.64  143.77
   6   4  -8  828.50   92.42
   6  -4  -8 1027.28  112.90
  -6   4   8  913.42  183.62
   6   4  -7  323.10   91.64
   6  -4  -7  -55.38   78.28
   6   4  -7  356.61   67.00
  -6   4   7  289.14   76.63
   6   4  -6  545.54   75.33
   6   4  -6  542.28   98.03
  -6   4   6  485.66   88.05
   6   4  -5  460.52   75.66
   6   4  -5  589.90  102.86
   6   4  -5  563.87   89.12
  -6   4   5  523.22  137.01
   6   4  -4 1672.25  110.27
   6   4  -4 1628.23  120.71
   6   4  -4 1655.38  107.76
  -6   4   4 1736.12  182.96
   6   4  -3 1002.11   89.69
   6   4  -3  971.01  117.87
   6   4  -3  932.43   89.09
  -6   4   3  730.51  151.35
   6   4  -2 6396.15  297.06
   6   4  -2 6184.04  306.54
  -6   4   2 6542.82  356.19
   6   4  -1  733.29   78.86
   6   4  -1  813.12   92.12
  -6   4   1  787.51  141.96
  -6   4   1 1161.90  141.77
   6   4   0   59.25   50.00
   6   4   0  125.07   63.52
  -6   4   0  205.55   97.39
  -6   4   0  -48.84   53.73
   6   4   1  -35.13   49.23
   6   4   1   78.58   67.86
  -6  -4  -1   12.49   46.06
  -6  -4  -1   40.15   42.87
  -6   4  -1  125.07   93.30
   6   4   2 8586.29  395.31
  -6  -4  -2 8216.54  302.40
  -6   4  -2 8681.40  464.17
  -6  -4  -2 8390.01  393.33
   6   4   3  -67.60   82.85
  -6  -4  -3  -31.28   67.85
  -6  -4  -3   33.99   82.73
  -6   4  -3   32.95   89.77
   6   4   4 2049.46  188.16
  -6   4  -4 1995.41  128.71
  -6  -4  -4 2030.59  190.77
  -6  -4  -4 1787.42  117.77
   6   4   5 1153.07  163.35
  -6   4  -5  903.97  103.61
  -6  -4  -5 1029.81  155.73
   6   4   6 1078.51  168.73
   6  -4   6  800.68  159.77
  -6   4  -6  841.43  169.16
  -6  -4  -6  707.73  166.23
  -6  -4  -6  781.00   98.10
   6   4   7  101.33  130.95
   6  -4   7  184.92  123.10
  -6   4  -7  232.28  123.74
  -6  -4  -7  209.90   73.64
  -6  -4  -7  -64.13  132.51
   6   4   8 3399.46  332.45
   6  -4   8 3341.14  287.24
  -6   4  -8 3145.40  304.42
  -6  -4  -8 3293.96  202.20
  -6  -4  -8 3000.87  198.86
   6  -4   9   40.52  124.55
   6   4   9  159.01  140.29
  -6  -4  -9   88.42   79.74
  -6  -4  -9  -85.62  134.64
  -6   4  -9   38.79  128.72
   6   4  10 5670.68  468.64
   6  -4  10 4970.32  401.89
  -6  -4 -10 5003.66  444.25
  -6   4 -10 5358.12  423.86
  -6  -4 -10 4542.16  300.80
   6  -4  11  -57.45  124.11
   6   4  11  -43.79  146.67
  -6   4 -11   36.16  128.59
  -6  -4 -11    4.82   88.97
   6   4  12  825.53  237.92
   6  -4  12  871.37  191.91
  -6  -4 -12  669.25   87.60
  -6   4 -12  862.68  133.27
   6   4  13  452.81  199.73
   6  -4  13  532.27  161.74
  -6  -4 -13  582.41  200.74
  -6  -4 -13    6.72   72.33
  -6   4 -13  538.56  167.75
   6  -4  14   26.35  140.04
   6   4  14  156.49  177.18
  -6  -4 -14  172.19  177.51
  -6  -4 -14  -44.65   65.44
  -6   4 -14   15.29  147.69
   6   4  15  -75.98  239.51
   6  -4  15  315.79  108.66
  -6  -4 -15   67.16   86.38
  -6  -4 -15  119.98  233.59
  -6   4 -15  410.65  110.80
   6   6 -12  313.97  107.38
   6   6 -12  -54.03   58.01
  -6   6  12  553.14  195.86
   6   6 -11   50.56   55.20
   6   6 -11   34.39  100.98
  -6   6  11  256.34  179.28
   6   6 -10 1115.75  152.23
   6   6 -10  704.07  144.55
  -6   6  10 1141.65  275.30
   6   6  -9   71.13   87.23
   6   6  -9   -3.39   84.29
   6   6  -9   18.62   97.12
  -6   6   9  -84.61  165.04
   6   6  -8  430.77  125.97
   6   6  -8  420.37  121.02
   6   6  -8  330.38  114.84
  -6   6   8  759.33  129.40
   6   6  -7 -110.39  111.80
   6   6  -7    0.22   83.65
   6   6  -7   73.62   84.92
  -6   6   7   57.97  148.44
   6   6  -6 1612.88  170.71
   6   6  -6 1655.09  157.41
   6   6  -6 1833.88  165.34
  -6   6   6 2105.12  292.90
   6   6  -5   -9.89   83.34
   6   6  -5  -91.51   68.60
   6   6  -5   43.71   77.92
  -6   6   5  107.41   84.67
   6   6  -4 1956.30  145.26
   6   6  -4 1776.69  181.27
   6   6  -4 2068.84  176.87
  -6   6   4 1780.23  287.33
   6   6  -3    1.92   79.81
   6   6  -3  484.72  107.56
  -6   6   3  147.73  167.46
  -6   6   3  712.07  169.21
   6   6  -2  951.14  130.56
   6   6  -2  662.55   86.60
   6   6  -2  528.89  135.19
  -6   6   2  614.51  190.50
  -6   6   2  470.46  117.22
   6   6  -1   49.03   75.40
   6   6  -1  -95.37   93.36
   6   6  -1   76.17   90.92
  -6   6   1   28.05  131.79
  -6   6   1   32.46  136.32
   6   6   0 2356.14  217.29
  -6   6   0 2478.81  294.15
  -6   6   0 2049.19  282.44
   6   6   1  -10.94  100.60
  -6   6  -1   28.75  127.49
  -6   6  -1   45.71  128.59
   6   6   2 2078.11  225.63
  -6   6  -2 2465.72  171.13
  -6   6  -2 1581.34   97.65
  -6   6  -2 1865.50  253.98
   6   6   3   73.76  119.10
  -6   6  -3  131.77   74.23
  -6   6  -3  -10.35  129.74
  -6   6  -3   -6.69   56.89
   6   6   4  -44.10  118.22
  -6   6  -4    0.86   47.37
  -6   6  -4  167.39  136.42
  -6   6  -4   17.34   72.25
   6   6   5  146.67  136.09
  -6  -6  -5  -99.44   82.09
  -6   6  -5 -223.37  145.90
   6   6   6  424.26  161.10
  -6  -6  -6  198.84   80.50
  -6   6  -6  292.81  160.70
  -6  -6  -6  -81.74   92.90
   6   6   7   -3.11  147.36
  -6  -6  -7   23.72   74.73
  -6   6  -7  -59.08   84.62
  -6  -6  -7  -75.82  146.93
   6   6   8  960.95  239.01
  -6  -6  -8  473.11  126.50
  -6   6  -8 1112.69  218.97
  -6  -6  -8  920.43  236.45
   6   6   9  120.01  176.56
  -6  -6  -9   61.05  171.11
  -6   6  -9   28.32  163.53
   6   6  10  833.53  271.69
  -6   6 -10  869.50  237.66
  -6  -6 -10  618.41  157.01
   7  -1 -20 -134.18  160.92
   7   1 -20  442.48  139.56
  -7   1  20   33.07  214.28
  -7  -1  20   77.02  136.71
   7   1 -19  139.93  123.68
   7  -1 -19  102.29  139.37
  -7  -1  19  -46.07  117.86
  -7   1  19   86.03  183.65
   7   1 -18  700.88  170.55
   7  -1 -18 1308.34  201.01
  -7  -1  18  803.30  174.93
  -7   1  18 1017.63  142.13
   7  -1 -17  197.43  121.60
   7   1 -17   29.99  100.80
  -7  -1  17   53.25  142.91
  -7   1  17  -57.10  139.73
   7  -1 -16  327.94  135.55
   7   1 -16  172.97  109.21
  -7  -1  16  289.97  113.64
  -7   1  16  442.30  147.99
   7  -1 -15    5.03   98.12
   7   1 -15  -67.02   84.36
  -7   1  15   21.53  109.35
  -7  -1  15   86.32   83.66
   7   1 -14 3483.08  306.53
   7  -1 -14 3804.44  277.06
  -7  -1  14 3697.38  232.15
  -7   1  14 3958.37  291.70
   7   1 -13  383.20   94.73
   7  -1 -13  426.55  117.47
  -7   1  13  437.95  125.71
  -7  -1  13  418.26   94.78
   7  -1 -12 3942.26  250.79
   7   1 -12 4086.66  206.08
  -7   1  12 4483.45  281.10
  -7  -1  12 3974.67  272.66
   7  -1 -11   91.60   75.82
   7   1 -11   76.88   57.97
  -7  -1  11  -36.33   60.08
  -7   1  11  148.39   87.72
   7   1 -10  259.35   60.41
   7  -1 -10  346.21   84.70
  -7  -1  10  371.13   62.36
  -7   1  10  368.77   93.30
   7  -1  -9  260.51   78.64
   7   1  -9  233.39   52.10
  -7  -1   9  278.68   74.14
  -7   1   9  340.45   80.14
   7   1  -8  490.83   55.39
  -7  -1   8  349.46   73.56
  -7   1   8  349.29   86.29
   7   1  -7 2190.07  133.04
   7  -1  -7 2293.29  146.59
  -7   1   7 2571.34  150.08
  -7  -1   7 2330.13   99.32
   7   1  -6 1950.33   96.26
   7  -1  -6 2020.04  135.34
  -7   1   6 2148.11  139.21
  -7  -1   6 2162.93   90.72
   7   1  -515358.40  414.22
   7  -1  -514558.30  542.28
  -7  -1   515043.70  392.12
  -7   1   515265.00  563.99
   7  -1  -429887.90 1120.65
   7   1  -430475.90 1242.41
   7   1  -426238.80  772.88
  -7   1   430909.70 1179.97
   7   1  -3    8.50   34.24
   7  -1  -3   29.91   31.33
  -7  -1   3  -38.49   56.90
  -7   1   3   17.73   47.64
  -7   1   3   25.40   30.22
   7   1  -223924.10  797.66
   7   1  -223661.90  645.28
   7  -1  -223227.70  814.83
   7   1  -223593.30  655.32
  -7  -1   223130.20  890.99
  -7   1   222856.10  856.48
  -7  -1   220843.00  626.08
  -7   1   223171.40  752.00
   7   1  -1  302.00   73.81
   7  -1  -1  314.44   63.10
   7   1  -1  244.97   25.74
  -7   1   1  269.44   43.21
  -7   1   1  303.16   66.01
  -7  -1   1  301.16   40.12
  -7  -1   1  285.17   43.17
   7   1   0   19.03   62.12
   7  -1   0   -1.59   58.44
   7   1   0   95.56   32.94
  -7   1   0  124.45   57.14
  -7  -1   0   54.56   62.71
  -7  -1   0   56.73   38.32
   7   1   1 1265.24   79.12
   7  -1   1 1405.29  110.68
  -7   1  -1 1429.69   70.66
  -7  -1  -1 1224.73   87.88
  -7  -1  -1 1248.73  110.66
   7   1   2  182.70   60.13
   7  -1   2  203.85   76.72
  -7   1  -2  140.90   78.71
  -7  -1  -2  139.73   71.51
  -7  -1  -2  145.67   43.42
   7  -1   3 7649.11  377.09
   7   1   3 7822.87  330.14
  -7   1  -3 7946.52  268.62
  -7  -1  -3 7622.78  362.96
   7  -1   4 9147.35  440.75
   7   1   4 8705.93  396.37
  -7   1  -4 8593.23  446.62
  -7  -1  -4 8822.52  444.19
   7   1   5  790.36  171.88
   7  -1   5 1392.91   88.42
  -7   1  -5 1415.47  160.74
  -7  -1  -5 1134.05  164.50
   7  -1   6 6489.61  350.10
   7   1   6 7046.82  354.97
  -7   1  -6 7169.27  383.12
  -7  -1  -6 6307.27  367.44
   7  -1   7  154.94   98.14
   7   1   7  291.28  103.38
  -7  -1  -7  342.09  109.30
  -7   1  -7  268.29   61.68
   7   1   8 5589.71  330.60
   7  -1   8 5200.83  213.81
  -7  -1  -8 5287.74  350.56
  -7   1  -8 5582.36  318.87
   7   1   9  -48.66   60.90
   7  -1   9  -18.93   54.61
  -7   1  -9   67.03   94.90
  -7  -1  -9  -29.91   62.58
   7  -1  10 2174.32  236.02
   7   1  10 2434.16  288.42
  -7  -1 -10 2393.50  261.55
  -7   1 -10 2711.90  246.07
   7  -1  11   56.89  171.38
  -7  -1 -11 1345.61  202.48
  -7   1 -11 1333.91  199.46
   7   1  12  571.70  138.77
   7  -1  12  574.14   96.28
  -7  -1 -12  812.26  194.48
  -7   1 -12  412.39  110.51
   7   1  13 -109.33  183.47
   7  -1  13   18.58   77.87
  -7  -1 -13 -136.75   85.84
  -7   1 -13    9.95  145.50
   7  -1  14  187.42  178.63
   7   1  14  313.32  211.62
  -7  -1 -14  444.40  197.88
  -7   1 -14  544.92  120.39
   7   1  15 1424.56  332.48
   7  -1  15 1221.79  244.22
  -7   1 -15  999.41  298.87
   7   1  16 2350.53  368.07
   7  -1  16 1843.33  319.65
  -7   1 -16 1997.57  364.87
  -7  -1 -16 2253.85  353.28
   7   1  17 -182.62  240.54
   7  -1  17  371.34  207.04
  -7  -1 -17  333.63  129.12
  -7   1 -17  283.66  230.10
   7  -3 -19  118.98  162.45
   7   3 -19   33.13  109.87
  -7  -3  19  -51.37   97.84
   7  -3 -18   67.61  161.11
   7   3 -18  137.01  111.44
  -7  -3  18   16.66   98.53
  -7   3  18  -30.79  189.23
   7  -3 -17  191.16  161.81
   7   3 -17    6.92  151.62
  -7   3  17  -25.56  170.40
  -7  -3  17  170.04  100.73
   7  -3 -16 1745.98  280.21
   7   3 -16 1866.26  189.97
  -7  -3  16 1766.59  178.36
  -7   3  16 2005.80  321.14
   7   3 -15  292.66   95.41
   7  -3 -15  234.17  150.88
  -7  -3  15   16.60   90.57
  -7   3  15  247.46  167.41
   7  -3 -14 1013.87  118.14
   7   3 -14  554.61  157.71
  -7  -3  14 1015.86  160.22
  -7   3  14  716.27  215.32
   7  -3 -13 1483.68  202.99
   7   3 -13  962.62  113.54
  -7   3  13 1360.70  130.67
  -7  -3  13 1109.15  115.73
   7  -3 -12 1002.00  184.11
   7   3 -12 1002.27   97.01
  -7  -3  12  737.14   99.92
  -7   3  12 1277.09  189.98
   7  -3 -11  162.43  109.76
   7   3 -11  -70.75   55.06
  -7  -3  11  -43.25   55.65
   7   3 -10 2745.93  144.61
   7  -3 -10 2476.91  242.69
  -7  -3  10 2518.85  176.95
  -7   3  10 2955.35  245.71
   7  -3  -9  227.84  106.22
   7   3  -9  122.88   69.21
  -7  -3   9  112.00   70.13
  -7   3   9   -7.98  108.56
   7   3  -8 2830.35  117.58
   7  -3  -8 2565.30  221.92
  -7   3   8 2966.19  225.72
   7  -3  -7   52.06   93.37
   7   3  -7   91.57   53.04
   7  -3  -6 2905.37   68.57
   7   3  -6 2849.29  136.58
   7   3  -6 3060.86  177.00
  -7   3   6 2534.58  212.05
   7   3  -5  763.67  107.44
   7   3  -5  921.01   60.20
   7   3  -5 1048.38   62.13
  -7   3   5  838.38  132.50
   7   3  -4  351.31   75.82
   7   3  -4  178.81   45.39
   7   3  -4  218.65   45.15
  -7   3   4  202.54   92.79
   7   3  -3   15.66   37.50
   7   3  -3    8.09   57.34
  -7   3   3  -67.29   76.71
   7   3  -2 3043.12  125.65
   7   3  -2 3119.47  153.88
  -7   3   2 3002.63  129.73
   7   3  -1 1330.24  106.08
   7   3  -1 1343.17   84.04
  -7   3   1 1595.50   92.71
  -7  -3   1 1346.10  132.76
   7   3   0 3420.34  202.38
   7   3   0 3471.80  147.51
  -7  -3   0 3243.38  156.78
  -7   3   0 3273.61  223.08
  -7  -3   0 3413.15  205.42
   7   3   1 4737.92  208.19
   7   3   1 4674.97  193.49
  -7  -3  -1 4520.94  190.11
  -7   3  -1 4714.04  271.95
  -7  -3  -1 4507.02  206.34
   7   3   2 1483.47  124.54
  -7  -3  -2 1679.38  126.74
  -7   3  -2 1624.22  149.00
  -7  -3  -2 1570.20  105.26
   7   3   3  315.02   51.83
   7  -3   3  263.85  101.51
  -7  -3  -3  343.13   87.21
  -7   3  -3  333.60   61.68
  -7  -3  -3  224.11   97.39
   7   3   4 2393.75  174.57
   7  -3   4 2299.06  192.26
  -7  -3  -4 2417.47  181.49
  -7   3  -4 2470.67  127.29
  -7  -3  -4 2271.40  140.63
   7  -3   5 1803.99  188.07
   7   3   5 1902.54  181.52
  -7  -3  -5 1931.01  135.44
  -7   3  -5 2251.27  192.30
  -7  -3  -5 1973.92  178.14
   7   3   6 3964.41  179.37
   7  -3   6 3618.04  259.59
  -7   3  -6 3710.43  269.57
  -7  -3  -6 3749.92  209.06
  -7  -3  -6 3553.75  260.06
   7  -3   7  176.63  122.51
   7   3   7  155.55  127.93
  -7  -3  -7  224.40   92.08
  -7   3  -7  471.05   74.55
  -7  -3  -7  270.91   73.09
   7   3   8 4355.32  324.83
   7  -3   8 3755.25  310.19
  -7   3  -8 3931.83  212.01
  -7  -3  -8 3942.56  317.76
   7  -3   9  744.98  102.79
   7   3   9  958.40  183.72
  -7  -3  -9  800.03  184.41
  -7   3  -9  903.29  182.46
   7   3  10 2400.61  252.78
   7  -3  10 1304.40  223.44
  -7   3 -10 1085.44  249.82
  -7  -3 -10 1812.85  241.17
   7  -3  11    1.87  118.01
   7   3  11  -63.61  144.62
  -7   3 -11    3.45  140.55
  -7  -3 -11  252.00  138.34
   7   3  12  546.90  197.33
   7  -3  12  271.92  159.87
  -7  -3 -12  498.69  192.55
  -7   3 -12  399.23  101.22
   7  -3  13   65.74  127.94
   7   3  13  -53.35  160.59
  -7  -3 -13   -3.03  154.19
  -7   3 -13   32.35  135.07
   7  -3  14 2597.74  305.57
   7   3  14 2771.08  239.57
  -7  -3 -14 2212.49  373.44
  -7   3 -14 2383.12  327.26
   7  -3  15  123.74  168.45
   7   3  15  125.23  240.66
  -7  -3 -15    5.88  201.97
  -7   3 -15  306.49  107.50
   7   3  16  626.33  289.35
   7  -3  16  180.61  196.24
  -7  -3 -16  441.85  243.01
  -7   3 -16  364.00  214.41
   7   5 -15   52.79   96.23
   7  -5 -15   13.10  189.86
  -7   5  15  130.81  192.48
   7   5 -14  325.03  114.60
   7  -5 -14  862.40  222.34
  -7   5  14 -131.01  222.07
   7   5 -13    3.07   88.29
   7  -5 -13   34.21  163.11
  -7   5  13   55.38  167.36
   7   5 -12  889.81  130.67
   7  -5 -12 1024.17  153.26
   7   5 -12  956.63  190.75
  -7   5  12  852.25  256.05
   7   5 -11   50.35   77.70
   7  -5 -11  -13.92   92.12
   7   5 -11   80.32  110.77
  -7   5  11   56.02  153.45
   7   5 -10 2329.22  180.11
   7   5 -10 2622.33  235.22
  -7   5  10 2852.28  343.35
   7   5  -9  172.01   93.11
   7   5  -9  142.15   92.79
   7   5  -9  -49.01   39.19
  -7   5   9  194.34  141.54
   7   5  -8 2725.93  171.00
   7   5  -8 2596.93  168.64
   7   5  -8 2543.01  220.23
  -7   5   8 2811.34  319.74
   7   5  -7  -57.18   82.06
   7   5  -7   27.91   91.39
   7   5  -7   63.57   67.43
  -7   5   7   95.46  130.34
   7   5  -6 3006.89  213.09
   7   5  -6 3186.10  182.42
   7   5  -6 2971.68  169.97
  -7   5   6 3296.36  331.98
   7   5  -5  337.33   95.54
   7   5  -5  457.73   87.80
   7   5  -5  453.56   87.08
  -7   5   5  308.27  163.29
   7   5  -4 1246.81  121.14
   7   5  -4 1238.94  120.93
   7   5  -4 1305.60  122.55
  -7   5   4 1338.11  208.42
   7   5  -3  194.65   81.16
   7   5  -3  272.19   81.26
   7   5  -3  309.90   76.56
  -7   5   3  147.24  140.28
  -7   5   3  190.47   84.62
   7   5  -2 2194.36  212.00
   7   5  -2 2267.12  142.06
  -7   5   2 1933.32  259.39
  -7   5   2 2260.43  154.79
   7   5  -1  -70.48   76.23
   7   5  -1  -71.86   79.70
  -7   5   1   97.14  118.35
  -7   5   1  -79.22  125.60
   7   5   0  756.83   89.60
   7   5   0 1005.77  124.92
  -7   5   0  870.07  180.05
  -7   5   0  795.72  177.47
   7   5   1  111.25   82.08
  -7   5  -1 -130.76  118.01
  -7   5  -1   10.52   34.03
  -7   5  -1   37.01   66.11
   7   5   2 2597.93  142.23
  -7  -5  -2 2409.25  137.50
  -7   5  -2 2805.45  277.50
   7   5   3 1943.90  193.15
  -7  -5  -3 1528.59  112.02
  -7   5  -3 1629.28  135.09
  -7  -5  -3 1663.97  123.41
   7   5   4 2052.54  221.29
  -7  -5  -4 1831.50  129.39
  -7   5  -4 2136.44  251.60
  -7  -5  -4 2184.40  225.32
   7   5   5  -39.96  114.27
  -7   5  -5  -11.04  125.53
  -7  -5  -5   47.59  111.40
  -7  -5  -5   24.87   79.34
   7   5   6  181.46  137.66
  -7   5  -6   89.02  139.50
  -7  -5  -6   87.24   68.39
  -7  -5  -6   74.30  133.35
   7   5   7  126.14   77.47
  -7   5  -7   30.79  131.19
  -7  -5  -7  -54.45   64.92
  -7  -5  -7   26.92   75.27
   7   5   8 -106.03  141.70
  -7   5  -8  117.79  133.19
  -7  -5  -8  -57.95  134.38
   7   5   9  909.47  220.30
  -7  -5  -9   -1.11  208.48
  -7   5  -9  794.76  121.63
  -7  -5  -9  369.31  154.97
   7   5  10  196.69  186.43
   7  -5  10  333.61  160.93
  -7  -5 -10  155.53  182.39
  -7   5 -10  206.36  176.53
  -7  -5 -10  142.68   96.54
   7  -5  11 -158.68  148.03
   7   5  11 -121.14  171.60
  -7  -5 -11   90.01   99.31
  -7   5 -11 -246.89  152.65
  -7  -5 -11   52.01  125.05
   7  -5  12  430.72  181.01
   7   5  12  211.73  216.34
  -7  -5 -12  223.06  119.67
  -7  -5 -12  234.38  215.93
  -7   5 -12  321.31  196.44
   7  -5  13  276.33  184.48
   7   5  13  212.31  133.87
  -7   5 -13  348.23  126.81
  -7  -5 -13  146.70  224.10
  -7  -5 -13  191.37  123.97
   7   7  -8 1939.46  223.46
   7   7  -8 1683.72  210.12
  -7   7   8 2259.06  237.92
   7   7  -7   28.75  103.11
   7   7  -7  -51.37   97.89
  -7   7   7  -73.99  179.37
   7   7  -6   93.13  113.93
   7   7  -6   36.11  120.88
  -7   7   6  433.67  121.84
  -7   7   6  285.97  204.70
   7   7  -5  270.96  120.31
   7   7  -5  135.38  100.00
   7   7  -5  114.89  114.00
  -7   7   5  412.39  208.16
  -7   7   5  295.63  201.67
   7   7  -4  195.13  114.99
   7   7  -4    0.31   84.76
   7   7  -4  244.44  118.85
  -7   7   4  250.01  189.39
  -7   7   4  149.14  114.01
   7   7  -3   10.27   70.80
   7   7  -3   34.88  103.76
   7   7  -3  -17.58  107.08
  -7   7   3   35.90  169.22
  -7   7   3  160.05  165.36
   7   7  -2  219.04   81.36
   7   7  -2  197.93  129.77
   7   7  -2  363.34  131.18
  -7   7   2  200.39  193.32
  -7   7   2  202.14  115.81
   7   7  -1  571.15  160.56
   7   7  -1  490.61  157.63
  -7   7   1  780.18  223.26
  -7   7   1  620.02  230.07
   7   7   0 2140.59  240.73
   7   7   0 1701.97  242.01
  -7   7   0 2317.54  335.04
  -7   7   0 2010.41  321.91
   7   7   1  130.44  128.92
  -7   7  -1  133.48  105.58
  -7   7  -1 -154.58  164.86
   7   7   2 1017.52  200.03
  -7   7  -2  749.05  240.73
  -7   7  -2  763.38  232.78
   7   7   3    5.92  132.00
  -7   7  -3   13.25  157.11
  -7   7  -3   90.83  152.44
   7   7   4  375.31  183.61
  -7   7  -4  585.36  129.99
  -7   7  -4   16.21  195.71
   7   7   5  415.76  185.55
  -7   7  -5  111.66  203.72
  -7   7  -5  195.91  181.67
   8   0 -20  -40.52  130.64
  -8   0  20  -73.08  149.74
   8   0 -19  -39.71  116.08
  -8   0  19    0.33  128.30
   8   0 -18  811.96  165.78
  -8   0  18  761.57  194.45
   8   0 -17  109.42  101.34
  -8   0  17  -69.53  121.89
   8   0 -16  106.81   90.18
  -8   0  16 -213.26  122.13
   8   0 -15  -32.21   84.94
  -8   0  15  -26.26  110.29
   8   0 -14  282.93   95.75
  -8   0  14  256.09  157.48
   8   0 -13  -90.42   74.84
  -8   0  13  -23.72   85.94
   8   0 -12   19.31   61.56
  -8   0  12  -58.17   91.59
   8   0 -11    1.23   56.93
  -8   0  11 -100.96   71.91
   8   0 -10 3241.02  156.45
  -8   0  10 3746.71  163.94
   8   0  -9   27.27   46.63
  -8   0   9  -17.95   69.97
   8   0  -8 1608.05   91.84
  -8   0   8 1860.66  137.61
   8   0  -7   -6.54   41.48
  -8   0   7   33.94   66.11
   8   0  -6  435.51   67.20
  -8   0   6  405.60   53.50
   8   0  -5  -23.20   26.55
   8   0  -5   77.32   56.57
  -8   0   5  -12.36   39.61
   8   0  -410243.00  368.52
  -8   0   410465.00  287.97
   8   0  -3   30.70   49.80
  -8   0   3   21.81   31.76
  -8   0   3  -84.22   49.24
   8   0  -2 5576.30  212.10
   8   0  -2 4786.99  128.27
  -8   0   2 5200.14  201.41
  -8   0   2 5122.18  164.00
   8   0  -1  -31.14   52.90
   8   0  -1   -0.86   31.23
  -8   0   1   10.12   30.05
  -8   0   1    2.43   47.21
   8   0   0 4973.45  173.07
  -8   0   0 4859.57  173.86
  -8   0   0 4994.66  207.23
   8   0   1   17.07   49.87
  -8   0  -1  -79.16   52.49
  -8   0  -1  -22.13   35.80
   8   0   2  329.57   80.03
  -8   0  -2  336.93   84.92
   8   0   3   49.10   80.99
  -8   0  -3   70.19   78.84
   8   0   421264.00  998.24
  -8   0  -421312.10  805.59
   8   0   5   38.91   99.70
   8   0   6 2786.27  233.71
  -8   0  -6 3843.39  244.45
   8   0   7   72.92   90.91
  -8   0  -7  -11.64   87.03
   8   0   8 1786.90  196.84
  -8   0  -8 1769.85  123.22
   8   0   9   66.88  106.05
  -8   0  -9   15.66  107.22
   8   0  10  164.07  124.57
  -8   0 -10  -19.70   77.57
   8   0  11 -341.18  188.10
  -8   0 -11 1604.64  219.24
   8   0  12  190.88   96.59
  -8   0 -12  316.14  185.86
   8   0  13  -43.48  144.09
  -8   0 -13  -12.33  165.42
   8   0  14  903.80  241.28
  -8   0 -14  996.93  257.22
   8   0  15 -149.98  166.25
  -8   0 -15  100.65  181.98
   8   0  16 2095.15  359.41
  -8   0 -16 2119.49  358.68
   8   0  17  -59.14  182.89
  -8   0 -17  -30.40  191.69
   8  -2 -19  986.49  221.27
   8   2 -19  759.50  161.42
  -8  -2  19  597.79  217.82
  -8   2  19  624.51  269.37
   8   2 -18  203.45  123.04
   8  -2 -18  233.74  163.87
  -8  -2  18  208.04  118.73
  -8   2  18  362.23  185.14
   8  -2 -17  139.46  126.43
   8   2 -17  -91.43   92.09
  -8  -2  17   59.67   87.29
  -8   2  17   33.15  155.36
   8  -2 -16 1305.39  207.19
   8   2 -16 1217.04  148.57
  -8  -2  16 1180.85  144.13
  -8   2  16 1070.62  134.60
   8  -2 -15  277.81  133.13
   8   2 -15  156.11   91.33
  -8   2  15  224.02  156.43
  -8  -2  15  177.98   88.42
   8  -2 -14 5380.32  362.88
   8   2 -14 4791.07  273.26
  -8   2  14 5545.41  406.30
  -8  -2  14 4778.99  253.56
   8  -2 -13  -10.16   56.81
   8   2 -13  -19.13   89.76
  -8  -2  13   44.23   82.64
  -8   2  13   47.43   66.14
   8  -2 -12 4595.08  304.67
   8   2 -12 4806.82  212.70
  -8  -2  12 4122.20  203.49
  -8   2  12 5190.51  326.54
   8   2 -11  -69.75   48.54
   8  -2 -11   65.48   84.73
  -8  -2  11  -32.79   46.52
  -8   2  11  104.90   92.22
   8  -2 -10 3605.42  148.97
   8   2 -10 3517.26  171.40
  -8   2  10 3596.38  231.07
  -8  -2  10 3513.05  134.94
   8  -2  -9  511.33  105.13
   8   2  -9  491.55   65.37
  -8  -2   9  474.46   64.50
  -8   2   9  629.42  107.07
   8  -2  -8 3636.49  216.44
   8   2  -8 3821.38  135.21
  -8  -2   8 3780.05  118.10
  -8   2   8 4014.96  219.04
   8   2  -7  813.99   56.96
   8  -2  -7  711.03   65.21
  -8   2   7  785.12  110.47
  -8  -2   7  816.37   57.42
   8   2  -622348.80  717.45
   8  -2  -621364.50  758.31
   8  -2  -622420.30  819.54
   8   2  -622305.50  986.07
  -8   2   623428.10 1002.06
   8   2  -5 8853.91  400.58
   8  -2  -5 9291.36  263.60
   8   2  -5 9185.44  245.39
  -8   2   5 9407.07  408.38
   8   2  -4 4845.13  262.50
   8   2  -4 4576.67  139.24
   8   2  -4 4424.40  129.34
   8  -2  -4 4960.85  158.79
  -8   2   4 4794.34  250.87
   8   2  -3 1954.47   94.27
   8   2  -3 1736.55   83.28
  -8  -2   3 1863.94   92.11
  -8   2   3 1673.71  157.74
   8   2  -2 5703.56  276.61
   8   2  -2 5767.94  202.04
  -8  -2   2 5569.45  265.28
  -8   2   2 5332.64  158.82
  -8  -2   2 5607.23  163.34
  -8   2   2 5486.64  294.66
   8   2  -1 5282.55  162.72
   8   2  -1 5382.52  270.34
  -8  -2   1 5246.91  220.39
  -8   2   1 4901.97  175.86
  -8  -2   1 5354.76  256.95
  -8   2   1 5154.44  195.44
   8   2   0 6029.86  287.01
   8   2   0 6291.69  219.40
  -8  -2   0 5965.57  289.39
  -8   2   0 6394.41  330.56
  -8  -2   0 6084.06  286.08
   8  -2   1  331.97  100.74
   8   2   1  222.33   69.20
   8   2   1   63.40   50.34
  -8   2  -1  480.90   56.87
  -8  -2  -1  210.52   87.13
  -8  -2  -1  327.63   70.99
   8  -2   2   93.38   89.55
   8   2   2  319.88   83.12
  -8  -2  -2   65.17   69.60
  -8  -2  -2   17.64   75.14
  -8   2  -2   37.50   90.54
   8   2   3   50.08   64.74
   8  -2   3  -28.35   77.52
  -8  -2  -3  -38.35   65.71
  -8   2  -3  -43.16   80.13
  -8  -2  -3   17.41   63.66
   8  -2   4 7719.02  383.72
   8   2   4 8053.92  359.05
  -8   2  -4 7795.11  378.63
  -8  -2  -4 7532.69  347.81
  -8  -2  -4 8021.80  349.30
   8  -2   5  126.32   77.82
   8   2   5   55.16   75.00
  -8  -2  -5  -34.90   41.09
  -8  -2  -5    5.13   75.62
  -8   2  -5   46.20   50.67
   8  -2   6 7698.50  397.90
   8   2   6 8424.66  406.48
  -8   2  -6 8745.69  441.95
  -8  -2  -6 7864.45  402.50
   8  -2   7   56.34  100.04
   8   2   7  188.57   97.59
  -8   2  -7    4.45  102.97
  -8  -2  -7   85.33   97.38
   8  -2   8  558.76  140.65
   8   2   8  545.61  139.83
  -8   2  -8  599.77  158.24
  -8  -2  -8  623.22  141.58
   8  -2   9 2040.40  242.06
   8   2   9 2473.85  242.35
  -8   2  -9 2903.80  266.15
  -8  -2  -9 1810.47  241.70
   8  -2  10   13.91  114.48
   8   2  10 -157.66   79.15
  -8   2 -10   14.53   68.98
  -8  -2 -10  253.11  115.86
   8  -2  11   80.59  137.51
  -8  -2 -11  118.01  144.42
  -8   2 -11  193.86  139.68
   8   2  12 1923.56  311.73
   8  -2  12 1613.88  248.25
  -8  -2 -12 1671.05  272.08
  -8   2 -12 1308.18  250.61
   8   2  13  162.60  110.74
   8  -2  13  159.69  162.55
  -8  -2 -13  105.61  173.49
  -8   2 -13  293.81   93.86
   8   2  14 2945.17  382.25
   8  -2  14 1021.55  271.39
  -8  -2 -14 1871.08  299.43
  -8   2 -14 1224.66  287.46
   8  -2  15  538.39  225.47
   8   2  15  638.32  294.47
  -8  -2 -15  646.13  146.67
  -8   2 -15  649.94  141.88
   8   2  16  454.32  319.92
   8  -2  16  400.86  227.40
  -8  -2 -16  464.68  254.58
  -8   2 -16  716.57  256.48
   8   2  17   46.12  240.13
   8  -2  17  -75.32  172.66
  -8   2 -17  -58.44  191.02
  -8  -2 -17   54.12  194.39
   8  -4 -17  271.63  179.84
   8   4 -17   49.00  104.08
  -8  -4  17   31.23   95.07
  -8   4  17   11.22  192.13
   8  -4 -16  342.85  227.76
   8   4 -16  511.87  125.88
  -8   4  16  800.94  146.24
  -8  -4  16  449.11  117.93
   8  -4 -15  282.76  159.17
   8   4 -15   -9.39   83.31
  -8  -4  15  -28.43  109.86
  -8   4  15  201.23  161.14
   8  -4 -14   38.24  151.07
   8   4 -14   33.73   75.43
  -8  -4  14   90.99   76.88
  -8   4  14  176.53  157.71
   8  -4 -13  422.92  104.81
   8   4 -13  223.91  113.81
  -8   4  13  411.36  108.19
   8   4 -12 1515.74  168.15
   8  -4 -12 1782.74  261.68
  -8   4  12 1919.61  259.95
   8  -4 -11  163.70  139.01
   8   4 -11  132.50   91.64
  -8   4  11  -84.12  137.26
   8   4 -10  200.06   65.51
   8  -4 -10  308.34   86.06
  -8   4  10   64.63  149.28
   8   4  -9  606.99  125.81
   8   4  -9  619.38   73.35
   8  -4  -9   69.19   91.96
  -8   4   9  562.48   95.15
   8   4  -8  234.37   57.49
   8  -4  -8   68.67   79.08
   8   4  -8  325.19  100.45
  -8   4   8  226.94  134.79
   8   4  -7 4535.10  265.57
   8   4  -7 4185.68  177.15
   8   4  -7 4509.80  228.69
  -8   4   7 4422.86  347.43
   8   4  -6  893.00  106.99
   8   4  -6  444.80   64.29
   8   4  -6  420.13   65.54
  -8   4   6  536.74  146.45
   8   4  -5   -5.74   46.94
   8   4  -5   52.98   48.78
   8   4  -5  -78.28   72.59
   8   4  -4 2189.67  117.41
   8   4  -4 2316.90  154.44
   8   4  -4 2251.97  119.69
  -8   4   4 2369.53  220.79
   8   4  -3 1710.86  126.69
  -8   4   3 1702.17  189.74
   8   4  -2 1053.17  102.39
   8   4  -2  933.38   87.74
  -8   4   2  982.09  161.29
  -8   4   2 1038.05  154.25
   8   4  -1  -91.11   58.91
   8   4  -1   -2.44   54.67
  -8   4   1 -112.25   96.24
  -8   4   1   44.29   56.10
   8   4   0 4786.61  223.51
   8   4   0 4860.80  209.85
  -8   4   0 5403.56  322.24
  -8  -4   0 4224.59  263.93
   8   4   1 1013.13  118.62
  -8  -4  -1 1169.46  120.15
  -8  -4  -1  937.99   96.15
  -8   4  -1 1255.99  170.31
   8   4   2 2534.25  177.16
  -8  -4  -2 2529.64  148.42
  -8   4  -2 2563.89  230.96
  -8  -4  -2 2566.63  182.56
   8   4   3  221.69  103.82
  -8   4  -3  334.33  130.81
  -8  -4  -3  340.74   74.24
  -8  -4  -3  193.35  104.52
   8   4   4 2058.95  204.75
  -8   4  -4 2606.50  237.02
  -8  -4  -4 2139.83  199.08
  -8  -4  -4 1925.61  140.50
   8   4   5  661.25  145.96
   8  -4   5  672.89  160.42
  -8  -4  -5  394.96  145.90
  -8   4  -5  601.35  169.33
  -8  -4  -5  855.69  101.79
   8   4   6 3431.05  290.08
   8  -4   6 3158.95  283.73
  -8  -4  -6 2922.07  192.35
  -8  -4  -6 2819.81  273.73
  -8   4  -6 3180.47  303.71
   8  -4   7  -17.35  120.02
   8   4   7   19.22  125.51
  -8  -4  -7  162.56  121.65
  -8   4  -7  -22.09  123.87
  -8  -4  -7  103.92   80.55
   8   4   8 1811.77  241.64
   8  -4   8 1626.52  234.57
  -8  -4  -8 1211.33  237.76
  -8   4  -8 1750.44  149.67
  -8  -4  -8 1572.85  214.07
   8   4   9   40.45  131.38
   8  -4   9   46.98  121.50
  -8   4  -9  -89.36  127.97
  -8  -4  -9   -3.53   82.58
   8  -4  10 7815.68  561.11
   8   4  10 7998.69  587.30
  -8  -4 -10 7145.80  604.19
  -8   4 -10 8216.17  598.85
  -8  -4 -10 7373.98  547.94
   8  -4  11   39.95  143.62
   8   4  11  -22.98  156.19
  -8   4 -11   51.70  151.14
  -8  -4 -11   93.06  160.90
  -8  -4 -11  109.74  103.17
   8  -4  12  843.58  205.12
   8   4  12  248.44  227.43
  -8   4 -12  783.37  230.28
  -8  -4 -12  626.76  241.08
  -8  -4 -12  718.03  160.33
   8  -4  13  -37.52  148.56
   8   4  13  172.25  100.67
  -8   4 -13  -36.59  158.07
  -8  -4 -13 -220.97  177.80
  -8  -4 -13   18.96  118.82
   8  -4  14  644.05  144.26
   8   4  14  732.69  293.33
  -8   4 -14  857.51  251.60
  -8  -4 -14  993.13  286.92
  -8  -4 -14  783.05  117.87
   8   6 -12 1345.03  164.49
   8   6 -12 1018.99  152.15
  -8   6  12 1420.90  194.21
   8   6 -11   80.02   96.70
   8   6 -11  106.80   89.66
  -8   6  11  311.72  197.41
   8   6 -10  172.29   89.66
   8   6 -10   25.90   85.92
  -8   6  10  -58.00  183.70
   8   6  -9  102.27  110.55
   8   6  -9   94.69  108.56
   8   6  -9   94.37   79.51
  -8   6   9 -123.43  100.78
   8   6  -8  393.48  126.06
   8   6  -8  358.82  104.07
   8   6  -8  308.33  100.78
  -8   6   8  337.27  205.07
   8   6  -7  369.63  118.55
   8   6  -7  364.94  104.68
   8   6  -7  327.87  138.96
  -8   6   7  599.19  201.33
   8   6  -6 1567.43  156.98
   8   6  -6 1771.90  202.04
   8   6  -6 1766.42  168.73
  -8   6   6 1605.60  182.14
   8   6  -5   47.39   76.26
   8   6  -5  -74.06  109.54
   8   6  -5  -79.47  106.50
   8   6  -4   63.23   93.81
   8   6  -4  181.96   86.63
   8   6  -4  128.18   93.17
  -8   6   4  547.29  163.13
  -8   6   4  244.40  175.41
   8   6  -3  117.93  102.30
   8   6  -3   28.34   88.36
   8   6  -3  -18.87   87.34
  -8   6   3  163.70  148.33
  -8   6   3   86.97   89.30
   8   6  -2 2013.05  177.99
   8   6  -2 1848.50  178.07
   8   6  -2 1835.96  190.14
  -8   6   2 1998.28  284.42
  -8   6   2 1645.12  290.72
   8   6  -1  139.86   96.15
   8   6  -1   31.64   67.82
  -8   6   1  -37.79  149.82
  -8   6   1  208.39  145.87
   8   6   0   -1.81   44.90
   8   6   0 1020.52  117.36
  -8   6   0  659.14  102.74
  -8   6   0  673.71  169.55
   8   6   1  195.03  113.53
  -8   6  -1  159.88  160.53
  -8   6  -1   96.48  153.83
   8   6   2 2667.05  233.98
  -8   6  -2 2662.84  298.91
  -8   6  -2 2782.37  301.95
  -8   6  -2 2099.93   83.77
   8   6   3   23.05  119.56
  -8   6  -3  154.41  146.31
  -8   6  -3   60.34   42.83
  -8   6  -3  217.10   85.24
   8   6   4   83.32  122.11
  -8   6  -4   19.22   87.51
  -8  -6  -4  -10.22   71.72
   8   6   5   46.36  144.72
  -8   6  -5  101.73  161.08
  -8  -6  -5  161.33   90.01
  -8  -6  -5   32.31   83.64
   8   6   6  325.29  157.04
  -8   6  -6  248.57  176.35
  -8  -6  -6   67.53   99.70
  -8  -6  -6  141.57  158.75
   8   6   7  142.09  151.36
  -8  -6  -7   59.76   96.23
  -8   6  -7   18.98  161.48
  -8  -6  -7  -91.88  153.39
   8   6   8  712.21  235.57
  -8  -6  -8  402.13  107.84
  -8   6  -8  958.61  136.79
  -8  -6  -8  730.64  227.28
   8   6   9  -22.40  169.66
  -8   6  -9  148.99  166.35
  -8  -6  -9  -31.56  169.88
  -8  -6  -9   25.12   76.52
   8   6  10  566.20  263.03
  -8   6 -10  718.60  252.99
  -8  -6 -10  726.03  254.54
   9  -1 -20  336.88  177.53
   9   1 -20  290.72  145.14
  -9   1  20  240.40  233.76
  -9  -1  20  391.90  140.47
   9  -1 -19  -28.59  131.35
   9   1 -19    3.42  108.07
  -9   1  19 -176.72  162.27
  -9  -1  19  -38.68  109.73
   9  -1 -18  665.72  172.20
   9   1 -18  459.55  189.36
  -9  -1  18  538.63  141.07
  -9   1  18  719.97  199.72
   9   1 -17  214.31  107.54
   9  -1 -17  161.01  133.72
  -9  -1  17  160.09  110.32
  -9   1  17  546.61  151.89
   9   1 -16 2196.00  185.98
   9  -1 -16 2071.47  237.16
  -9   1  16 2960.67  258.56
  -9  -1  16 2284.12  194.33
   9  -1 -15   51.11   95.06
   9   1 -15   55.83   72.10
  -9  -1  15  -60.88   77.07
  -9   1  15   58.44  102.44
   9  -1 -14 1144.51  154.69
   9   1 -14 1145.82  158.11
  -9  -1  14 1039.97  121.94
  -9   1  14 1211.11  163.00
   9  -1 -13 1321.19  149.74
   9   1 -13 1344.71  110.61
  -9  -1  13 1141.46  158.11
  -9   1  13 1085.06  159.98
   9  -1 -12 2665.20  188.64
   9   1 -12 2669.47  139.07
  -9  -1  12 2288.79  146.79
  -9   1  12 2857.36  208.12
   9   1 -11  515.20   63.29
  -9  -1  11  487.47   66.98
  -9   1  11  527.63  107.68
   9  -1 -10 1792.04  129.37
  -9  -1  10 1619.44   91.33
  -9   1  10 1985.80  134.13
   9  -1  -9   76.46   61.62
   9   1  -9   58.49   35.02
  -9   1   9  150.43   63.54
  -9  -1   9   74.09   51.10
   9  -1  -8 2649.37  142.20
   9   1  -8 2732.51  107.68
  -9  -1   8 2751.12  118.17
  -9   1   8 2833.38  146.15
   9   1  -7  126.62   36.63
   9  -1  -7  147.89   62.98
  -9  -1   7  157.98   36.33
  -9   1   7   99.17   62.62
   9   1  -612626.40  562.18
   9   1  -612190.80  320.74
   9  -1  -612379.20  434.22
   9  -1  -612660.90  467.12
  -9  -1   612767.00  329.87
  -9   1   613053.60  484.18
   9  -1  -5  513.63   69.36
   9   1  -5  424.74  110.44
  -9   1   5  565.82   80.28
   9   1  -4 2713.01  117.23
   9  -1  -4 2866.57  119.08
  -9   1   4 2801.11  140.10
   9  -1  -3  336.98   57.75
   9   1  -3  350.32   94.14
  -9   1   3  434.42   55.54
  -9  -1   3  367.58   87.79
  -9   1   3  588.39   69.38
   9   1  -2 1191.83   52.39
   9  -1  -2 1412.45   81.50
  -9   1   2 1381.07  100.38
  -9  -1   2 1426.70  119.33
  -9  -1   2 1150.94   51.78
  -9   1   2 1188.10   78.83
   9   1  -1 1776.54  136.38
   9   1  -1 1619.50   68.15
   9  -1  -1 1660.73  115.92
  -9   1   1 1491.63  112.05
  -9   1   1 1671.56   94.63
  -9  -1   1 1474.48  133.70
  -9  -1   1 1698.29   69.16
   9   1   0   55.48   62.89
   9  -1   0   74.40   39.21
   9   1   0  187.58   80.53
  -9  -1   0  173.70   71.75
  -9   1   0  204.72   60.27
  -9  -1   0  162.04   81.73
  -9   1   0  165.80   73.36
   9  -1   1 5484.58  276.99
   9   1   1 5304.56  215.84
  -9   1  -1 6027.64  204.01
  -9  -1  -1 5900.56  198.61
  -9  -1  -1 6168.64  244.02
   9   1   2 4920.43  231.01
   9  -1   2 4893.17  279.59
  -9   1  -2 4995.34  277.32
  -9  -1  -2 5111.14  257.88
  -9  -1  -2 5177.60  280.60
   9   1   3 5657.47  309.31
   9  -1   3 6302.44  340.41
  -9   1  -3 7420.86  354.20
  -9  -1  -3 5826.05  389.51
   9   1   4  725.84  119.88
   9  -1   4  947.50  134.06
  -9   1  -4 1052.15  137.61
  -9  -1  -4 1018.18  136.11
   9   1   5  502.79   60.17
   9  -1   5  263.00  104.43
  -9  -1  -5  192.01   65.93
  -9   1  -5  174.99  108.33
   9   1   6 2046.08  188.39
   9  -1   6 2297.62  193.82
  -9   1  -6 2495.51  202.36
  -9  -1  -6 2016.17  203.58
   9  -1   7 3298.15  249.15
   9   1   7 3386.38  247.70
  -9   1  -7 3544.60  165.87
  -9  -1  -7 3193.28  267.69
   9   1   8 5629.90  382.63
   9  -1   8 4998.81  338.25
  -9  -1  -8 5518.70  371.03
  -9   1  -8 5947.22  349.74
   9   1   9 3563.16  344.11
   9  -1   9 3110.16  278.98
  -9  -1  -9 4154.92  325.87
  -9   1  -9 3361.43  289.25
   9   1  10   57.76  113.88
   9  -1  10  274.62  139.24
  -9  -1 -10  270.37  102.35
  -9   1 -10  457.87  140.28
   9  -1  11  626.49  171.40
   9   1  11  714.71  208.43
  -9  -1 -11  511.53  190.54
  -9   1 -11  568.50  179.46
   9   1  12 2637.92  336.96
   9  -1  12 2645.24  295.54
  -9   1 -12 2374.94  309.78
  -9  -1 -12 2448.79  334.88
   9   1  13  582.90  217.30
   9  -1  13  394.75  185.07
  -9  -1 -13  533.86  215.54
  -9   1 -13  588.55  198.82
   9   1  14  709.87  151.49
   9  -1  14  639.59  208.76
  -9  -1 -14  527.52  140.00
  -9   1 -14  767.35  232.42
   9  -1  15   60.62  157.12
   9   1  15   -5.77  178.14
  -9  -1 -15 -183.23  172.37
  -9   1 -15   34.75  175.08
   9   1  16 2022.30  353.57
   9  -1  16  865.91  297.64
  -9  -1 -16  806.93  310.75
  -9   1 -16 2011.08  352.70
   9   1  17   14.75  121.98
   9  -1  17   47.86  182.39
  -9   1 -17  122.92  209.91
  -9  -1 -17   36.10  191.28
   9  -3 -19  -48.43  160.96
   9   3 -19  147.83  102.26
  -9   3  19   25.14  182.09
  -9  -3  19  -68.87   96.41
   9  -3 -18   67.74  173.34
   9   3 -18  174.44  105.06
  -9  -3  18  149.96  101.85
  -9   3  18  103.12  188.52
   9   3 -17   93.55   89.79
   9  -3 -17 -107.19  145.91
  -9  -3  17   86.77  116.15
  -9   3  17   -4.95  161.54
   9   3 -16  586.93  114.75
   9  -3 -16  206.96  183.54
  -9  -3  16  472.37  140.97
  -9   3  16  408.69  209.22
   9  -3 -15  115.53  134.12
   9   3 -15  -37.74   78.04
  -9  -3  15   85.88   71.41
  -9   3  15   97.10  143.21
   9   3 -14 1441.28  180.82
   9  -3 -14 2093.88  239.02
  -9   3  14 2206.54  251.46
  -9  -3  14 1408.69  126.70
   9   3 -13  426.28   98.52
   9  -3 -13  175.87   84.11
  -9   3  13  269.60  151.88
  -9  -3  13  226.33   95.55
   9  -3 -12  496.45  157.56
   9   3 -12  574.88   72.41
  -9   3  12  543.56  162.92
  -9  -3  12  552.79   74.19
   9  -3 -11  312.04  118.03
   9   3 -11  131.60   51.57
  -9   3  11  161.16  121.39
  -9  -3  11  133.11   53.94
   9  -3 -10 2821.71  157.13
   9   3 -10 2697.54  149.31
  -9   3  10 2996.99  159.87
  -9  -3  10 2632.39  119.65
   9   3  -9  142.41   59.21
   9  -3  -9  223.44  107.16
  -9   3   9   72.73   62.17
   9   3  -8 7893.78  268.42
   9   3  -8 8942.54  420.57
   9  -3  -8 7763.57  232.47
   9  -3  -8 7009.08  290.35
  -9   3   8 8721.63  318.62
   9   3  -7  338.59   53.95
   9   3  -7  435.92   61.55
   9  -3  -7  411.54   35.57
  -9   3   7  528.96   70.03
   9  -3  -6 1085.12   38.28
   9   3  -6 1069.45  125.37
   9   3  -6 1091.78   74.10
   9   3  -6 1191.15   75.62
  -9   3   6 1322.77   86.78
   9   3  -5  713.43   68.52
   9   3  -5  952.02  114.45
   9   3  -5  894.20   69.99
  -9   3   5 1065.02  127.97
   9   3  -4 6695.33  196.06
   9   3  -4 7113.57  307.96
   9   3  -4 6800.18  197.04
  -9   3   4 7165.37  347.63
   9   3  -3  477.02   91.00
   9   3  -3  546.06   68.90
  -9   3   3  466.15  109.72
   9   3  -2 5138.23  210.73
   9   3  -2 5728.65  249.60
  -9  -3   2 5152.28  228.13
  -9   3   2 5567.08  204.60
  -9   3   2 4868.11  110.45
   9   3  -1  428.09   83.25
   9   3  -1  450.67   55.49
  -9   3   1  308.06   64.02
  -9  -3   1  572.25   60.95
  -9   3   1  359.29   40.07
  -9  -3   1  384.28   79.91
   9   3   0 4757.49  217.01
   9   3   0 4672.14  178.81
  -9  -3   0 4624.16  212.40
  -9   3   0 4680.26  278.48
  -9  -3   0 4456.02  187.97
   9   3   1  340.95   69.15
   9   3   1   27.64   43.12
  -9  -3  -1  266.83   67.81
  -9  -3  -1  380.01   71.65
  -9   3  -1  388.91  102.38
   9  -3   2  531.82  121.68
   9   3   2  823.40   91.08
  -9  -3  -2  448.45   89.78
  -9  -3  -2  637.04   88.80
  -9   3  -2  504.17  115.60
   9  -3   3  -81.52   48.90
   9   3   3  -13.10   66.50
  -9  -3  -3   82.00   68.78
  -9  -3  -3  -15.40   62.45
  -9   3  -3  150.09   86.89
   9   3   4 1665.59  161.44
   9  -3   4 1486.42  181.56
  -9  -3  -4 1589.60  155.37
  -9   3  -4 1808.02  184.21
  -9  -3  -4 1758.98  135.51
   9  -3   5   81.41   92.36
   9   3   5  -68.37   83.15
  -9  -3  -5    7.47   68.69
  -9   3  -5   27.47   93.98
  -9  -3  -5  -33.36   81.97
   9  -3   6 6693.26  410.63
   9   3   6 6907.55  402.55
  -9   3  -6 6975.40  418.43
  -9  -3  -6 6343.41  386.95
  -9  -3  -6 6879.73  337.28
   9  -3   7 2241.96  233.70
   9   3   7 2385.30  224.96
  -9   3  -7 2308.27  247.69
  -9  -3  -7 2173.10  193.13
  -9  -3  -7 2242.04  233.15
   9   3   8 1197.56  204.48
   9  -3   8 1232.58  200.03
  -9  -3  -8 1234.37  196.49
  -9  -3  -8 1215.32   97.67
  -9   3  -8 1552.15  217.39
   9   3   9  114.39  124.59
   9  -3   9  -20.62   73.05
  -9   3  -9  -14.28   78.81
  -9  -3  -9   86.49  123.95
  -9  -3  -9  106.12   60.55
   9  -3  10  620.09  165.54
   9   3  10  793.61  106.46
  -9   3 -10  692.64  187.90
  -9  -3 -10  900.92  173.96
  -9  -3 -10   10.10   79.78
   9  -3  11  696.11  197.42
   9   3  11  850.16  217.25
  -9   3 -11  970.32  229.81
  -9  -3 -11 1080.35  223.26
   9   3  12 1016.64  229.68
   9  -3  12  635.26  198.79
  -9  -3 -12  403.01  231.07
  -9   3 -12 1019.50  212.32
   9   3  13  -70.08  189.03
   9  -3  13 -170.09  148.61
  -9  -3 -13    8.83  176.76
  -9   3 -13  -84.92  159.87
   9   3  14 1525.03  310.92
   9  -3  14 1120.38  240.70
  -9  -3 -14  941.27  291.28
  -9   3 -14  794.39  259.82
   9  -3  15  -53.04  179.47
   9   3  15  385.91  150.38
  -9  -3 -15  -70.99  211.11
  -9   3 -15  249.55  113.18
   9  -5 -15  160.99  115.03
   9   5 -15   91.17   86.52
  -9   5  15  -44.73  195.77
   9  -5 -14   50.73  133.94
   9   5 -14  236.60  140.75
  -9   5  14  979.43  137.82
   9   5 -13   94.56  110.88
   9   5 -13  137.49  140.17
   9  -5 -13  116.33  106.60
  -9   5  13  111.46  177.98
   9   5 -12  614.80  139.32
   9   5 -12  705.16  159.11
   9  -5 -12   77.85  124.32
  -9   5  12  644.09  212.38
   9   5 -11   46.51   68.04
   9   5 -11   22.40   38.10
   9   5 -11  -36.25  112.26
  -9   5  11  116.68   90.74
   9   5 -10  423.44  141.96
   9   5 -10  364.83   86.92
   9   5 -10  389.14   81.66
  -9   5  10  718.47  194.21
   9   5  -9   37.53   82.16
   9   5  -9   78.57   98.98
   9   5  -9   15.75   82.32
  -9   5   9 -120.81  143.75
   9   5  -8 2721.48  162.75
   9   5  -8 3142.78  248.72
   9   5  -8 3044.82  168.37
  -9   5   8 3297.16  343.34
   9   5  -7  134.57   97.84
   9   5  -7   48.12   64.42
   9   5  -7    9.58   62.91
  -9   5   7  230.96   85.67
   9   5  -6 1696.88  121.03
   9   5  -6 1535.71  167.46
   9   5  -6 1617.80  117.86
  -9   5   6 1872.75  251.93
   9   5  -5  184.57   71.80
   9   5  -5  237.04   72.80
   9   5  -5  123.87  130.21
  -9   5   5  272.22  150.05
   9   5  -4 4205.73  211.21
   9   5  -4 4312.58  309.73
   9   5  -4 3971.47  273.24
  -9   5   4 3965.40  361.80
  -9   5   4 4457.69  239.73
   9   5  -3 2088.80  143.13
   9   5  -3 2156.06  215.05
   9   5  -3 1973.36  144.99
  -9   5   3 2184.29  260.25
  -9   5   3 1602.96  256.84
   9   5  -2  431.92   95.81
   9   5  -2  727.63   92.48
  -9   5   2  407.46  170.16
  -9   5   2  388.77  165.91
   9   5  -1  860.27  114.06
   9   5  -1  925.72  107.15
  -9   5   1  933.10  199.67
  -9   5   1  884.30  190.25
   9   5   0 2705.04  184.47
   9   5   0 2566.49  163.80
  -9   5   0 2474.18  175.37
  -9   5   0 2634.97  181.42
   9   5   1  291.58  104.11
  -9   5  -1  299.01   87.70
  -9   5  -1  428.37  156.05
  -9  -5  -1  242.95   77.78
   9   5   2 5566.88  288.77
  -9   5  -2 5582.87  372.86
  -9  -5  -2 4505.37  214.99
  -9  -5  -2 2957.19  178.41
   9   5   3  -87.18  100.28
  -9   5  -3   38.29  131.23
  -9  -5  -3   41.88   98.72
  -9  -5  -3  -30.17   63.46
   9   5   4 4214.44  326.65
  -9  -5  -4 4040.68  220.37
  -9   5  -4 4248.18  386.23
  -9  -5  -4 3974.13  318.33
   9   5   5  -13.16  111.51
  -9  -5  -5   71.28   66.83
  -9   5  -5  -84.79  133.40
  -9  -5  -5 -174.39  112.66
   9   5   6  872.49  213.12
  -9   5  -6 1192.37  148.91
  -9  -5  -6 1482.72  208.90
  -9  -5  -6 1343.68  176.91
   9   5   7  309.17  164.18
  -9   5  -7  210.83  167.39
  -9  -5  -7  383.22  157.36
  -9  -5  -7  170.79   94.54
   9   5   8  246.40  160.97
  -9  -5  -8  154.07  153.75
  -9   5  -8   20.35  164.21
   9   5   9  -51.72  148.85
   9  -5   9 -114.34  141.10
  -9   5  -9   33.21  149.71
  -9  -5  -9   -8.32  120.37
  -9  -5  -9   79.88   85.95
   9   5  10 1574.68  251.35
   9  -5  10 1205.31  232.49
  -9   5 -10 1057.50  154.00
  -9  -5 -10   42.58  153.48
  -9  -5 -10  755.94  249.58
   9   5  11  129.10  162.70
   9  -5  11   -9.15  149.01
  -9  -5 -11 -142.79  165.60
  -9   5 -11  114.33  162.42
  -9  -5 -11  -15.98   96.94
   9  -5  12  305.13  185.76
   9   5  12  172.90  203.26
  -9  -5 -12  202.52  208.55
  -9   5 -12   39.47  194.56
  -9  -5 -12  121.46  121.57
   9   7  -7   82.08  109.16
   9   7  -7   85.81  109.03
  -9   7   7  270.05  123.53
  -9   7   7  158.16  122.41
   9   7  -6  217.70  103.92
   9   7  -6   71.70   98.50
   9   7  -6    4.80  103.22
  -9   7   6 -181.95  196.83
  -9   7   6  180.76  197.01
   9   7  -5  101.81   98.43
   9   7  -5  274.02  110.02
   9   7  -5   62.64  104.28
  -9   7   5   28.66  199.45
  -9   7   5   68.79  118.12
   9   7  -4   42.23   98.60
   9   7  -4  101.22   97.89
   9   7  -4  -26.24   84.55
  -9   7   4 -117.01  170.17
  -9   7   4   57.03  177.00
   9   7  -3  233.07  118.14
   9   7  -3  282.77  122.70
   9   7  -3  305.37   95.64
  -9   7   3  262.18  202.32
  -9   7   3   86.51  126.14
   9   7  -2  204.76  118.43
   9   7  -2  164.94   86.69
   9   7  -2  158.32  115.10
  -9   7   2  -62.45  187.25
  -9   7   2   21.71  193.77
   9   7  -1   40.39  118.95
   9   7  -1  198.31  119.18
  -9   7   1    7.46  182.50
  -9   7   1  204.54  191.06
   9   7   0 1408.37  215.72
  -9   7   0 1876.42  319.15
  -9   7   0 1284.33  302.10
   9   7   1   98.14  119.83
  -9   7  -1 -112.36  174.10
  -9   7  -1   29.69  167.35
   9   7   2   57.72  134.43
  -9   7  -2   22.98  176.60
  -9   7  -2  199.44  176.07
   9   7   3  198.33  150.70
  -9   7  -3   24.54  197.27
  -9   7  -3  174.86  185.72
   9   7   4  117.55  155.07
  -9   7  -4  165.91  193.28
  -9   7  -4   11.84  176.68
  10   0 -20  768.53  200.95
 -10   0  20 1473.18  225.51
  10   0 -19 -177.90  121.79
 -10   0  19  -90.60  191.03
  10   0 -18  414.23  142.79
 -10   0  18  731.32  167.79
  10   0 -17   20.02   96.28
 -10   0  17 -178.50  116.62
  10   0 -16  182.23   97.56
 -10   0  16  185.45  130.97
  10   0 -15   -5.88   76.59
 -10   0  15  -38.25   95.64
  10   0 -14  182.22   84.92
 -10   0  14  172.42   96.15
  10   0 -13   61.20   65.30
 -10   0  13  -42.91  100.68
  10   0 -12   85.85   88.97
 -10   0  12  152.71   68.00
  10   0 -11    5.48   52.32
 -10   0  11  187.59   68.50
  10   0 -10 3151.74  142.06
 -10   0  10 3649.05  189.16
  10   0  -9   20.32   41.85
 -10   0   9 -120.19   62.04
  10   0  -8  102.47   54.95
 -10   0   8   74.14   64.00
  10   0  -7  -41.41   67.58
  10   0  -7    2.39   33.90
 -10   0   7  -18.32   42.24
  10   0  -6  262.46   88.48
  10   0  -6  284.55   40.40
 -10   0   6  362.10   58.13
  10   0  -5  -10.74   66.84
 -10   0   5   -0.07   40.57
  10   0  -4 5513.18  238.62
 -10   0   4 5014.45  229.14
 -10   0   4 5433.71  167.81
 -10   0   4 5216.77  160.50
  10   0  -3  -85.24   60.77
 -10   0   3  -22.18   35.47
 -10   0   3    0.61   27.22
  10   0  -210407.00  390.26
  10   0  -2 9521.62  267.41
 -10   0   2 9710.69  328.18
 -10   0   2 9703.94  381.58
  10   0  -1    5.97   41.74
  10   0  -1   82.41   63.84
 -10   0   1   22.89   64.85
 -10   0   1  -14.76   59.70
  10   0   0   41.09   52.49
 -10   0   0   21.88   69.58
 -10   0   0   25.42   54.46
  10   0   1   36.98   58.45
 -10   0  -1  -43.40   66.75
 -10   0  -1  -22.36   75.29
  10   0   2 7662.28  347.83
 -10   0  -2 7843.24  384.43
  10   0   3  -18.10   46.58
 -10   0  -3 -206.75   95.80
  10   0   426279.60 1240.00
 -10   0  -427042.80 1258.55
  10   0   5 -106.54   78.68
 -10   0  -5  126.66   82.59
  10   0   615442.40  738.01
 -10   0  -615913.80  593.19
  10   0   7   18.05   90.72
 -10   0  -7  -46.00   92.23
  10   0   8 1540.11  196.47
 -10   0  -8 1589.76  121.30
  10   0   9   66.32  121.37
 -10   0  -9  132.64  138.43
  10   0  10 2370.59  287.50
 -10   0 -10 2551.10  360.95
  10   0  11  -27.42  147.98
 -10   0 -11 -228.51  159.99
  10   0  12  814.51  234.19
 -10   0 -12 1562.07  269.76
  10   0  13 -134.67  151.72
 -10   0 -13  -11.03  100.82
  10   0  14 1746.16  302.83
 -10   0 -14 1443.93  347.01
  10   0  15  -91.63  175.21
 -10   0 -15  -84.45  190.21
  10   0  16 1297.98  315.82
 -10   0 -16 1493.19  330.60
  10   0  17  148.30  201.16
 -10   0 -17   60.17  222.49
  10  -2 -20  -17.72  169.23
 -10  -2  20  190.47  118.39
 -10   2  20  213.24  131.63
  10  -2 -19  -69.63  139.52
  10   2 -19  137.08   96.02
 -10  -2  19    3.29   96.12
 -10   2  19  -11.83  173.88
  10  -2 -18   33.52  143.39
  10   2 -18  321.06  130.03
 -10  -2  18   17.68  132.24
 -10   2  18   73.68  162.27
  10  -2 -17  103.65  161.85
  10   2 -17  389.09  104.23
 -10   2  17  614.13  195.64
 -10  -2  17  440.12  142.77
  10  -2 -16 2239.62  254.74
  10   2 -16 2252.10  176.72
 -10  -2  16 2582.75  231.04
 -10   2  16 2024.03  276.28
  10  -2 -15   81.21  120.73
  10   2 -15  184.82  106.59
 -10  -2  15  110.15  102.17
 -10   2  15  222.00  140.02
  10   2 -14 1450.64  122.59
  10  -2 -14 1785.08  197.04
 -10  -2  14 1539.64  159.48
 -10   2  14 1873.32  224.06
  10  -2 -13   40.09   58.33
  10   2 -13  117.34   74.73
 -10  -2  13   25.46   53.72
 -10   2  13  -19.58  102.48
  10  -2 -12  991.91  139.83
  10   2 -12  750.92   74.67
 -10  -2  12  814.94   97.97
 -10   2  12  927.06  148.87
  10  -2 -11 1361.14  144.65
  10   2 -11 1155.49  101.70
 -10  -2  11  969.24   70.31
 -10   2  11 1296.53  151.06
  10   2 -10 1372.40   92.32
  10  -2 -10 1302.97  141.94
 -10   2  10 1584.99  144.33
 -10  -2  10 1251.09   81.53
  10   2  -9  470.63   53.39
  10  -2  -9  450.47   99.11
 -10  -2   9  467.17   50.11
 -10   2   9  526.17   99.93
  10   2  -824358.60 1152.56
  10  -2  -825067.20 1108.15
  10  -2  -823540.50  890.98
  10   2  -824276.80  825.90
 -10   2   825915.60 1136.22
 -10  -2   824346.20  828.25
  10  -2  -712815.00  436.62
  10   2  -712817.50  556.34
  10   2  -711848.60  297.93
 -10   2   713392.20  437.81
  10   2  -6 8942.05  185.64
  10  -2  -6 8701.62  283.27
  10   2  -6 8633.33  395.33
  10   2  -6 8278.46  193.79
 -10   2   6 8843.80  376.08
  10   2  -5   81.13   18.37
  10   2  -5   68.18   17.23
  10   2  -5  145.00   83.47
  10  -2  -5  124.54   31.97
 -10   2   5   65.12   74.12
  10   2  -4 3784.59  153.46
  10   2  -4 3756.06   90.11
  10   2  -4 3832.37   93.27
  10  -2  -4 3932.95  135.20
 -10   2   4 3925.34  208.41
  10   2  -3 1584.75   67.28
  10   2  -3 1362.74  142.10
 -10   2   3 1282.30  138.07
 -10   2   3 1300.48   76.51
 -10  -2   3 1255.83   80.22
  10   2  -211442.80  357.85
  10   2  -210436.50  478.07
 -10  -2   210219.80  452.29
 -10   2   210475.80  463.87
 -10  -2   2 9737.51  317.21
  10   2  -1  940.48  127.16
  10   2  -1 1368.32   78.63
 -10  -2   1  770.43  122.29
 -10  -2   1  942.34   95.55
 -10   2   1  924.39   66.47
 -10   2   1 1230.42  129.40
  10   2   0 4223.15  227.24
  10  -2   0 4109.74  248.76
  10   2   0 4672.33  244.94
 -10  -2   0 4496.89  168.78
 -10  -2   0 4558.78  236.59
 -10   2   0 4407.34  243.59
  10  -2   1 1735.22  157.48
  10   2   1 1670.92  108.95
 -10   2  -1 1910.92   99.72
 -10  -2  -1 1412.49  147.57
 -10  -2  -1 1636.38  108.51
  10   2   214421.50  553.27
  10  -2   215040.70  667.00
 -10   2  -215299.70  684.70
 -10  -2  -214443.40  572.66
 -10  -2  -215176.00  628.36
  10  -2   3  220.46  100.40
  10   2   3  171.58   77.25
 -10  -2  -3  462.42   89.10
 -10  -2  -3  314.61   80.13
 -10   2  -3  281.76  106.97
  10  -2   4  127.24   98.43
  10   2   4  243.95   79.41
 -10  -2  -4  214.53   82.66
 -10  -2  -4  134.67   87.22
 -10   2  -4  168.77   96.08
  10  -2   5  -18.23   83.76
  10   2   5   36.23   44.47
 -10  -2  -5  113.92   47.06
 -10   2  -5  154.86   93.78
 -10  -2  -5  -74.46   46.91
  10   2   6 5265.35  299.19
  10  -2   6 4353.66  304.49
 -10   2  -6 5318.84  337.39
 -10  -2  -6 4886.72  293.63
  10  -2   7  107.95  108.64
  10   2   7  -50.95   97.32
 -10  -2  -7  -39.77  102.41
 -10   2  -7  156.43   65.83
  10  -2   8  972.27  109.89
  10   2   8  979.23  107.17
 -10   2  -8 1033.53  197.40
 -10  -2  -8 1052.83  176.05
  10  -2   9  837.82  210.09
  10   2   9 2891.49  262.48
 -10   2  -9 1345.83  237.77
 -10  -2  -9  874.79  209.49
  10  -2  10  294.43  151.87
  10   2  10  371.48  163.82
 -10  -2 -10  246.13   90.30
 -10   2 -10  307.41  154.78
  10  -2  11  123.76  144.50
  10   2  11  203.90   98.27
  10  -2  11  390.68  143.57
 -10  -2 -11 -115.27  149.07
 -10   2 -11 -205.57  142.57
  10  -2  12  595.98  206.06
  10   2  12  867.07  233.67
 -10  -2 -12  500.44  217.00
 -10   2 -12  837.18  206.21
  10  -2  13  451.92  204.50
  10   2  13  567.49  261.39
 -10  -2 -13  359.94  216.46
 -10   2 -13  595.72  121.68
  10   2  14  897.21  172.85
  10  -2  14  628.71  228.68
 -10  -2 -14  463.01  251.63
 -10   2 -14  583.29  234.04
  10   2  15 -177.45  252.32
  10  -2  15  297.74  189.20
 -10  -2 -15  326.83  208.79
 -10   2 -15  129.53  115.22
  10  -2  16  663.79  235.98
  10   2  16  405.71  290.40
 -10  -2 -16  400.94  153.97
 -10   2 -16  342.91  260.32
  10  -4 -17  -78.55  166.56
  10   4 -17   55.22  121.26
 -10  -4  17  -41.19   78.79
 -10   4  17  -88.33  183.94
  10  -4 -16  257.35  105.66
  10   4 -16  201.38   93.12
 -10  -4  16   57.71   83.57
 -10   4  16  271.98  200.40
  10  -4 -15  183.26  160.57
  10   4 -15   13.15   75.93
 -10   4  15  164.57  161.04
  10  -4 -14 1399.95  247.93
  10   4 -14 1053.23  116.50
 -10   4  14 1593.24  257.96
  10  -4 -13 1569.84  243.59
  10   4 -13 1196.90  105.03
 -10   4  13 1372.12  242.61
  10   4 -12 1321.71  216.23
  10  -4 -12  883.79   95.37
  10  -4 -12 1704.36  143.23
  10   4 -12 1392.30   99.34
 -10   4  12 1558.59  230.49
  10   4 -11  289.96   62.77
  10   4 -11  123.84  133.94
  10  -4 -11  156.03   47.75
  10  -4 -11   -1.86   87.03
 -10   4  11  303.05   88.04
  10  -4 -10 1546.53   66.69
  10   4 -10 2138.16  133.85
  10   4 -10 2046.77  203.32
 -10   4  10 2319.29  240.37
  10   4  -9  476.41   59.52
  10   4  -9  293.13   56.33
  10   4  -9  363.47  128.23
 -10   4   9  473.75  153.76
  10   4  -8  103.06   93.42
  10   4  -8   -9.10   56.99
  10   4  -8   53.83   57.94
 -10   4   8    6.56  117.67
  10   4  -7  998.62   97.29
  10   4  -7 1104.20  101.03
  10   4  -7  888.61  150.59
 -10   4   7 1120.42  185.60
  10   4  -6  116.99   46.35
  10   4  -6   66.61   92.57
  10   4  -6   98.40   61.70
 -10   4   6  270.91  120.80
  10   4  -5  529.34  104.65
  10   4  -5  641.28   80.57
  10   4  -5  288.88   57.81
 -10   4   5  464.87  138.85
  10   4  -4 5238.88  193.68
  10   4  -4 4776.96  229.50
  10   4  -4 5074.14  269.53
 -10   4   4 4809.99  233.82
  10   4  -3  484.43   69.13
 -10   4   3  643.35   88.83
 -10   4   3  632.57  145.73
  10   4  -2   73.61   69.39
  10   4  -2   24.16   49.07
 -10   4   2  215.35  103.29
 -10   4   2  -93.15   59.43
  10   4  -1   44.73   53.36
  10   4  -1   70.60   67.13
 -10   4   1  -11.10   26.74
 -10   4   1   -4.09   55.49
 -10   4   1  -37.04  103.89
 -10  -4   1   41.50   63.25
  10   4   0  479.93   74.84
  10   4   0  308.90   85.37
 -10   4   0  134.40  131.49
 -10  -4   0  222.65   80.75
 -10  -4   0  270.00   82.50
  10   4   1 2116.69  162.72
 -10  -4  -1 2335.44  155.77
 -10   4  -1 2171.87  239.23
 -10  -4  -1 2324.01  160.74
  10   4   2 1625.12  145.96
 -10  -4  -2 1085.59  172.99
 -10   4  -2 1293.49  192.59
 -10  -4  -2 1398.95  144.87
  10   4   3  242.84  101.17
 -10  -4  -3  169.83  102.58
 -10   4  -3  272.48  137.70
 -10  -4  -3  274.57  118.72
  10   4   4 1243.01  162.24
 -10   4  -4 1018.66  120.15
 -10  -4  -4 1452.14  160.28
 -10  -4  -4 1104.84  175.05
  10  -4   5  294.02  129.39
  10   4   5  108.70   69.34
 -10  -4  -5  131.66  112.43
 -10   4  -5  164.91  140.12
 -10  -4  -5   91.52   87.72
  10  -4   6    3.41  127.59
  10   4   6  179.29  117.86
 -10  -4  -6   58.83  114.59
 -10   4  -6  -41.96  131.50
 -10  -4  -6  110.25   86.72
  10   4   7  142.22   72.88
  10  -4   7   64.66  131.32
 -10   4  -7    8.36  140.98
 -10  -4  -7   11.77   90.43
  10  -4   8 3588.78  354.08
  10   4   8 3717.79  359.76
 -10  -4  -8 3392.20  347.05
 -10  -4  -8 3466.19  258.59
 -10   4  -8 3552.03  372.81
  10  -4   9  111.38   86.41
  10   4   9  121.17   83.68
 -10   4  -9  214.50  157.33
 -10  -4  -9  171.36  151.54
 -10  -4  -9  -77.04  104.13
  10  -4  10  524.80  188.11
  10   4  10  559.01  189.59
 -10  -4 -10  422.36  116.86
 -10  -4 -10  382.42  138.68
 -10   4 -10  465.71  199.11
  10   4  11 -101.69  155.89
  10  -4  11  183.92  150.79
 -10   4 -11   40.13  172.73
 -10  -4 -11   80.16   97.52
 -10  -4 -11   35.15  110.73
  10  -4  12  783.13  231.27
  10   4  12  916.18  246.67
 -10   4 -12  874.71  248.60
 -10  -4 -12  614.38  152.75
 -10  -4 -12  641.55  174.99
  10  -4  13  252.83  176.66
  10   4  13  -40.31  203.11
 -10  -4 -13  333.22  197.25
 -10  -4 -13  -41.45  137.18
 -10   4 -13  246.48  184.92
  10  -4  14 1124.02  296.42
  10   4  14 1545.29  214.49
 -10  -4 -14 1458.64  204.47
 -10  -4 -14  865.33  245.36
 -10   4 -14  978.32  306.49
 -10   6  12  847.72  288.46
  10   6 -11   -1.19  103.31
  10   6 -11   13.58  108.34
 -10   6  11  215.83  183.63
  10   6 -10  177.62   89.14
  10   6 -10  293.69  127.50
 -10   6  10  563.70  210.15
  10   6  -9   -4.30   69.50
  10   6  -9   23.39   69.14
 -10   6   9  -23.70  162.33
  10   6  -8  218.35  131.87
  10   6  -8  341.92   93.31
  10   6  -8  369.11   94.21
 -10   6   8  473.44  210.40
  10   6  -7  420.50   98.25
  10   6  -7  374.63  132.68
  10   6  -7  423.26  100.98
 -10   6   7  686.88  214.18
  10   6  -6 1052.95  166.39
  10   6  -6 1310.75  156.09
  10   6  -6 1002.06  132.40
 -10   6   6 1016.89  265.38
  10   6  -5   68.59   81.26
  10   6  -5   43.77   81.21
  10   6  -5  -14.17   96.23
 -10   6   5  208.09   97.14
 -10   6   5  152.64  165.66
  10   6  -4 1050.20  170.72
  10   6  -4 1133.88  141.83
  10   6  -4  949.36  132.63
 -10   6   4 1309.55  245.54
 -10   6   4  919.62  148.93
  10   6  -3   58.39   93.64
  10   6  -3   56.19   92.38
  10   6  -3  328.05   91.00
 -10   6   3  239.00  174.73
 -10   6   3  382.75  177.54
  10   6  -2 1005.66  145.19
  10   6  -2 1191.78  143.85
  10   6  -2 1083.27  133.46
 -10   6   2 1453.87  150.12
 -10   6   2 1506.85  261.47
  10   6  -1  440.64  119.12
  10   6  -1  403.95  101.26
 -10   6   1  541.56  124.20
 -10   6   1  681.24  193.95
  10   6   0 1793.43  201.80
 -10   6   0 2452.06  301.50
 -10   6   0 2327.09  315.51
  10   6   1  111.54  167.21
 -10   6  -1  377.70  189.93
 -10   6  -1  457.82  177.74
 -10   6  -2  102.41   87.63
 -10   6  -2  -60.12   86.90
  10   6   3   65.91   71.94
 -10   6  -3  202.70  166.19
 -10   6  -3  108.65   94.71
  10   6   4  693.62  154.63
 -10   6  -4  909.29  201.04
 -10  -6  -4  -85.37   91.14
 -10  -6  -4  579.13  121.05
  10   6   5   47.00   84.83
 -10   6  -5  204.77  172.54
 -10  -6  -5  107.21   79.32
 -10  -6  -5  136.49  139.70
  10   6   6  696.51  173.51
 -10  -6  -6   68.92   91.69
 -10   6  -6  234.21  116.76
 -10  -6  -6  110.43  161.32
  10   6   7 -126.70   88.58
 -10  -6  -7   57.70   79.38
 -10   6  -7  122.69  161.21
 -10  -6  -7  137.96  143.79
  10   6   8  688.08  229.37
 -10  -6  -8  344.94  159.33
 -10   6  -8  684.58  234.35
 -10  -6  -8  507.43  218.97
  10   6   9  220.13  189.92
 -10  -6  -9   39.66   96.77
 -10   6  -9  178.60  197.96
 -10  -6  -9  188.69  183.15
  11  -1 -20  883.74  195.39
  11   1 -20  722.77  163.73
 -11   1  20 1048.40  245.45
 -11  -1  20  629.73  157.96
  11  -1 -19  114.19  116.48
  11   1 -19 -116.13   93.75
 -11  -1  19   33.62   94.71
 -11   1  19 -114.99  150.31
  11  -1 -18 1390.79  204.29
  11   1 -18 1474.22  222.18
 -11  -1  18 1354.19  169.78
 -11   1  18 1590.40  241.45
  11   1 -17  187.19   85.22
 -11  -1  17   48.65   87.37
 -11   1  17  -21.05  124.65
  11  -1 -16 1501.82  188.55
  11   1 -16 1780.40  149.46
 -11  -1  16 1654.02  155.87
 -11   1  16 1725.77  212.12
  11  -1 -15  284.26  100.09
  11   1 -15  133.76   76.37
 -11  -1  15  133.71   80.53
 -11   1  15   70.20  113.33
  11  -1 -14 2786.59  207.40
  11   1 -14 2751.06  157.18
 -11  -1  14 2852.04  215.32
 -11   1  14 2720.60  225.71
  11   1 -13   69.53   50.69
  11  -1 -13   78.88   76.40
 -11   1  13 -119.51   91.66
  11  -1 -12 2078.52  155.20
  11   1 -12 1907.60  104.66
 -11  -1  12 1664.27  150.68
 -11   1  12 2323.12  184.19
  11  -1 -11  437.45   80.50
  11   1 -11  272.15   49.19
 -11  -1  11  286.16   53.52
 -11   1  11  506.79   87.02
  11  -1 -10 4844.91  214.50
  11   1 -10 4605.38  172.76
 -11  -1  10 4472.93  185.48
 -11   1  10 5289.55  227.68
  11   1  -9  100.06   36.45
  11  -1  -9  161.11   57.99
 -11   1   9  104.53   60.14
 -11  -1   9   60.00   40.52
  11  -1  -8 8381.53  305.60
  11   1  -8 8155.14  216.22
  11  -1  -8 8220.18  315.24
  11   1  -8 8177.38  392.76
 -11  -1   8 8269.27  220.02
 -11   1   8 8466.97  308.83
  11   1  -7  259.19   54.24
  11  -1  -7  163.80   61.51
  11   1  -7  211.84   23.43
 -11   1   7  262.67   60.58
 -11  -1   7  181.85   24.13
  11   1  -6 4977.64  183.05
  11  -1  -6 4988.93  259.28
 -11   1   6 5017.81  198.06
  11  -1  -5 3275.21  150.04
  11   1  -5 3309.76  220.52
 -11   1   5 2964.89  197.95
  11  -1  -4 5994.67  234.85
  11   1  -4 6133.41  316.22
 -11  -1   4 5690.10  201.75
 -11   1   4 5537.53  216.91
 -11   1   4 5963.67  238.10
  11  -1  -3  538.20   80.50
  11   1  -3  570.16  117.47
  11   1  -3  495.36   33.89
 -11   1   3  604.56   75.54
 -11  -1   3  638.52  115.65
 -11  -1   3  562.16   31.88
 -11   1   3  606.18   85.08
  11   1  -2 3178.09  221.06
  11   1  -2 3151.41  117.83
  11  -1  -2 3128.47  162.97
 -11  -1   2 3174.12  216.23
 -11   1   2 3122.24  175.11
 -11   1   2 2821.32  154.07
 -11  -1   2 3164.38  121.91
  11  -1  -1 3630.98  204.09
  11   1  -1 3762.90  137.00
  11   1  -1 4085.36  248.62
 -11   1   1 3697.13  205.89
 -11  -1   1 3896.84  153.91
 -11  -1   1 3749.24  140.16
 -11   1   1 3923.95  186.69
  11  -1   0 6568.26  301.38
  11   1   0 6298.41  238.87
  11   1   0 6166.56  231.50
 -11  -1   0 6839.49  352.95
 -11  -1   0 6507.49  313.75
 -11   1   0 6117.19  274.05
 -11   1   0 6495.42  312.34
  11  -1   1  274.77   78.40
  11   1   1  141.52   69.88
 -11   1  -1  291.94   83.18
 -11   1  -1  -25.36   44.23
 -11  -1  -1 -135.19   90.08
 -11  -1  -1  198.84   91.50
  11   1   210663.40  477.32
  11  -1   2 9720.06  433.30
 -11   1  -2 9555.97  439.08
 -11  -1  -2 9484.66  325.08
 -11  -1  -2 6727.14  469.10
  11   1   3 1688.78  143.69
  11  -1   3 1875.67  152.77
 -11   1  -3 1678.45  156.20
 -11  -1  -3 1399.36  100.27
 -11  -1  -3 1395.56  149.07
  11   1   4 2949.88  203.09
  11  -1   4 2777.72  134.05
 -11   1  -4 3174.29  214.28
 -11  -1  -4 2954.11  203.29
  11   1   5  346.18  106.33
  11  -1   5  345.50  107.41
 -11   1  -5  240.12  120.30
 -11  -1  -5  379.71  109.54
  11   1   6  724.98   87.12
  11  -1   6  940.60  139.36
 -11   1  -6 1004.38  151.72
 -11  -1  -6  732.22  150.14
  11   1   7   67.27  111.67
  11  -1   7  111.57   63.02
 -11  -1  -7   54.33   65.11
 -11   1  -7   29.70   61.40
  11   1   8 2487.06  261.82
  11  -1   8 2109.86  231.38
 -11  -1  -8 1866.62  264.03
 -11   1  -8 2006.52  239.29
  11   1   9  189.24  174.89
  11  -1   9  479.19  153.14
 -11  -1  -9  368.44  172.94
 -11   1  -9  445.46  149.82
  11   1  10 4760.93  406.37
  11  -1  10 4224.05  377.91
 -11  -1 -10 4622.01  415.88
 -11   1 -10 4530.15  382.00
  11  -1  11  271.39  162.41
  11   1  11  235.71  180.75
 -11  -1 -11  362.89  105.44
 -11   1 -11  169.96  169.81
  11   1  12  246.91  188.13
  11  -1  12  205.99  174.79
 -11  -1 -12  201.60  187.64
 -11   1 -12  506.80  180.65
  11  -1  13  636.91  226.82
  11   1  13  716.79  244.89
 -11  -1 -13  843.77  248.99
 -11   1 -13  866.93  240.55
  11   1  14 1970.01  410.09
  11  -1  14 3036.61  370.60
 -11  -1 -14 2589.74  242.69
 -11   1 -14 2678.10  408.58
  11   1  15  392.45  241.74
  11  -1  15  262.19  218.74
 -11  -1 -15  287.31  231.58
 -11   1 -15  481.77  237.13
  11   1  16  738.86  263.49
  11  -1  16  268.73  146.48
 -11  -1 -16  499.30  263.43
 -11   1 -16  918.13  286.11
  11  -3 -19 -230.83  166.82
 -11  -3  19  -65.15   90.69
 -11   3  19   97.43  192.73
  11   3 -18   90.67   97.56
  11  -3 -18  359.74  101.35
 -11  -3  18   64.97   90.55
 -11   3  18  106.22  195.92
  11   3 -17  486.10  111.08
  11  -3 -17  961.13  194.15
 -11  -3  17  410.85  102.18
 -11   3  17  617.96  214.34
  11   3 -16   97.06   75.05
  11  -3 -16   -5.88  140.50
 -11  -3  16   86.28   68.72
 -11   3  16  152.47  163.18
  11   3 -15   49.05   66.21
  11  -3 -15   50.77  132.67
 -11  -3  15  143.32   85.04
 -11   3  15   39.35  139.11
  11  -3 -14  775.26  156.27
  11   3 -14  459.35  106.72
 -11   3  14  567.15  163.01
 -11  -3  14  244.40   72.26
  11   3 -13  603.48   74.03
  11  -3 -13  582.84  158.58
 -11  -3  13  385.20   93.10
 -11   3  13  800.36  167.01
  11   3 -12  262.71   54.63
  11  -3 -12  181.65  127.90
 -11  -3  12  188.48   68.12
 -11   3  12  284.44  130.25
  11   3 -11 1143.68  107.62
  11  -3 -11  748.28  164.18
  11   3 -11  558.18   82.41
 -11   3  11 1104.57  166.04
  11  -3 -10   89.70   52.21
  11   3 -10   80.46  105.31
  11   3 -10   10.66   42.39
  11  -3 -10  -33.36   57.64
 -11   3  10  -20.40  100.65
  11   3  -9  698.12   58.56
  11  -3  -9  711.78   51.38
  11   3  -9 1116.51  145.09
 -11   3   9  808.88  144.02
  11  -3  -8 1554.65   77.27
  11   3  -8 1504.51   70.62
  11   3  -8 1779.95  174.67
  11   3  -8 1488.37   55.24
 -11   3   8 1712.74  177.86
  11   3  -7 1551.18  161.67
  11   3  -7 1467.35   67.18
  11  -3  -7 1501.62   63.21
  11   3  -7 1558.35   67.31
 -11   3   7 1810.87  166.82
  11   3  -6 4393.83  174.25
  11   3  -6 3847.06  122.63
  11   3  -6 3919.54  124.64
  11  -3  -6 4155.47   90.35
 -11   3   6 4071.75  258.86
  11   3  -5  932.88   68.42
  11   3  -5  567.57   52.94
  11   3  -5  595.83   53.76
 -11   3   5  484.55   71.87
  11   3  -4  492.94   42.12
  11   3  -4  719.21  104.26
 -11   3   4  530.53   70.07
 -11   3   4  608.71   69.76
  11   3  -3  380.20   40.83
  11   3  -3  270.77   91.41
 -11   3   3  363.98   30.11
 -11   3   3  416.48   64.43
 -11   3   3  106.70   61.76
 -11  -3   3  424.03   88.38
  11   3  -2 4963.76  256.18
  11   3  -2 5114.99  160.80
 -11  -3   2 4898.00  238.11
 -11   3   2 4848.61  195.72
 -11   3   2 4547.84  136.04
 -11  -3   2 4926.81  162.15
  11   3  -1 1345.08  131.69
  11   3  -1 1285.28   80.57
 -11  -3   1 1322.27   84.01
 -11  -3   1 1409.24  128.16
 -11   3   1 1319.75   94.54
 -11   3   1 1304.47   75.77
  11   3   0 1526.04   95.51
  11   3   0 1668.87  135.05
 -11  -3   0 1529.85  129.76
 -11  -3   0 1406.87   98.63
 -11   3   0 1558.71  166.94
  11   3   1 1659.81  119.44
 -11  -3  -1 1570.69  114.98
 -11   3  -1 1382.52  167.74
 -11  -3  -1 1784.48  137.26
  11  -3   2  849.15  143.25
  11   3   2  870.42  107.33
 -11  -3  -2  854.31  105.70
 -11  -3  -2  842.62  115.14
 -11   3  -2 1187.80  153.69
  11  -3   3   82.53   92.73
  11   3   3  -55.47   73.26
 -11   3  -3   51.65   97.91
 -11  -3  -3  -13.52   70.24
 -11  -3  -3   69.27   74.71
  11  -3   4 4738.73  322.35
  11   3   4 4603.60  271.65
 -11  -3  -4 4972.47  271.26
 -11   3  -4 4696.53  341.79
 -11  -3  -4 4524.19  182.13
  11  -3   5  555.01  144.03
  11   3   5  406.56  117.23
 -11   3  -5  528.04   86.49
 -11  -3  -5  365.38  119.97
 -11  -3  -5  380.38  111.49
  11  -3   6 1225.95  118.34
  11   3   6 1229.66  169.69
 -11  -3  -6 1058.70  174.55
 -11  -3  -6 1265.48  155.66
 -11   3  -6 1429.56  207.03
  11  -3   7 7175.71  474.12
  11   3   7 7714.98  462.53
 -11  -3  -7 6679.51  448.40
 -11   3  -7 6774.22  514.35
 -11  -3  -7 7209.73  412.42
  11  -3   8 1023.06  209.75
  11   3   8 1014.95  117.23
 -11   3  -8  951.52  225.22
 -11  -3  -8 1596.28  169.77
 -11  -3  -8  989.32  117.18
  11  -3   9  853.81  127.95
  11   3   9 1319.22  204.35
 -11  -3  -9  860.40  107.83
 -11   3  -9  882.97  220.58
 -11  -3  -9 1155.52  122.91
  11   3  10  -13.88  135.52
  11  -3  10 -104.49  137.74
 -11   3 -10  142.99   88.54
 -11  -3 -10   25.07   66.98
 -11  -3 -10  -25.49   80.11
  11  -3  11  827.46  190.28
  11   3  11 1072.05  204.89
 -11  -3 -11 -134.45   94.82
 -11  -3 -11  953.96  117.62
 -11   3 -11  889.27  198.74
  11  -3  12 1085.56  201.75
  11   3  12 1166.96  250.54
 -11  -3 -12 -152.12  105.89
 -11  -3 -12 1017.26  136.43
 -11   3 -12 1250.92  223.95
  11   3  13 -217.03  195.08
  11  -3  13   12.94  163.08
 -11  -3 -13  -76.41   90.15
 -11  -3 -13 -202.36  183.15
 -11   3 -13 -163.30  172.93
  11   3  14  640.11  296.55
  11  -3  14  518.02  224.83
 -11  -3 -14  698.15  260.10
 -11   3 -14  741.60  247.60
  11   3  15  315.24  289.14
  11  -3  15  261.52  202.40
 -11  -3 -15  400.34  236.98
 -11   3 -15  238.29  131.66
  11  -5 -15 -179.16  112.92
 -11   5  15   44.09  196.88
  11  -5 -14   37.77   97.56
 -11   5  14  -43.06  172.84
  11   5 -13  -58.25  129.75
  11   5 -13  -22.86   34.57
  11   5 -13  109.09   60.60
 -11   5  13  168.55  159.38
  11   5 -12  306.30   84.25
  11   5 -12  468.38  161.61
  11   5 -12  318.74   76.18
 -11   5  12  555.63  203.33
  11   5 -11  -38.83   67.13
  11   5 -11   -8.11   74.60
  11   5 -11   37.82   78.57
 -11   5  11 -184.67  152.42
  11   5 -10 1144.62  128.62
  11   5 -10 1070.10  179.63
  11   5 -10  798.48   90.76
 -11   5  10 1137.71  236.66
  11   5  -9    2.09   50.60
  11   5  -9  -34.93   50.32
  11   5  -9 -122.10  104.15
 -11   5   9   83.38   82.50
  11   5  -8 1400.56  178.34
  11   5  -8 1225.03   98.24
  11   5  -8 1071.66  132.87
 -11   5   8 1472.38  247.45
  11   5  -7   54.81   93.45
  11   5  -7    3.89   54.04
  11   5  -7  -45.19   71.48
 -11   5   7  113.80  134.36
  11   5  -6  415.83  108.55
  11   5  -6  569.84   75.71
  11   5  -6  559.26  128.03
 -11   5   6  582.12  182.68
  11   5  -5  229.57   69.05
  11   5  -5  181.98   91.88
  11   5  -5  237.67  103.64
 -11   5   5  231.72  155.39
 -11   5   5  256.42   90.52
  11   5  -4 1290.84  110.63
  11   5  -4 1217.57  154.19
  11   5  -4 1285.10  110.87
 -11   5   4 1543.17  232.36
 -11   5   4 1353.01  229.13
  11   5  -3   30.68   78.59
  11   5  -3  -49.38   60.13
  11   5  -3  -57.07   60.03
 -11   5   3   99.98  123.44
 -11   5   3  170.06  126.68
  11   5  -2 1543.28  131.70
  11   5  -2 1411.46  150.75
 -11   5   2 2073.88  252.65
 -11   5   2 1743.68  235.77
  11   5  -1   80.02   74.57
  11   5  -1   53.77  108.06
 -11   5   1    7.68   79.82
 -11   5   1  142.06  128.37
  11   5   0  899.85  117.33
  11   5   0  888.28   73.87
 -11  -5   0  722.49  114.88
 -11   5   0  647.94   43.39
 -11   5   0 1443.90  204.75
  11   5   1 1746.78  166.65
 -11   5  -1 1721.42  254.74
 -11  -5  -1 1469.76  193.65
  11   5   2  966.14  165.12
 -11  -5  -2 1127.02  176.86
 -11  -5  -2 1415.93  163.07
 -11   5  -2 1595.06  223.65
  11   5   3  183.89   99.75
 -11  -5  -3   96.01   79.02
 -11   5  -3   40.07   85.61
 -11  -5  -3  -85.27  103.59
  11   5   4 2946.64  258.49
 -11  -5  -4 2420.99  197.33
 -11   5  -4 2903.60  338.79
 -11  -5  -4 2819.71  258.06
  11   5   5  525.32  162.58
 -11   5  -5  533.62  197.50
 -11  -5  -5  375.48  110.86
 -11  -5  -5  516.51  154.49
  11   5   6 1953.10  243.28
 -11   5  -6 1607.30  277.58
 -11  -5  -6 1163.25  159.15
 -11  -5  -6 1496.48  226.21
  11   5   7  382.31  173.02
 -11   5  -7  430.32  189.21
 -11  -5  -7  355.60  110.92
 -11  -5  -7  233.24  169.23
  11   5   8 1870.42  265.93
 -11   5  -8 1305.23  295.28
 -11  -5  -8 1585.23  267.55
  11   5   9  123.99  171.89
  11  -5   9  193.60  177.98
 -11   5  -9  220.27  195.89
 -11  -5  -9  294.56  119.55
 -11  -5  -9   32.54  174.19
  11  -5  10  737.07  223.80
  11   5  10  961.70  229.82
 -11  -5 -10  774.37  230.62
 -11   5 -10  943.49  250.10
 -11  -5 -10  -21.94  153.41
  11  -5  11  507.44  182.58
  11   5  11  -84.29  182.77
 -11  -5 -11   73.77  193.50
 -11  -5 -11  171.04  121.04
 -11   5 -11   16.26  114.55
  11   7  -7  190.20  135.98
  11   7  -7  124.24  101.34
 -11   7   7  149.22  216.77
 -11   7   7   69.00  219.13
  11   7  -6   51.42  100.33
  11   7  -6   61.37   94.37
 -11   7   6  174.20  121.03
 -11   7   6  166.64  119.62
  11   7  -5   16.50   91.12
  11   7  -5   42.57   89.14
  11   7  -5  -92.54   87.93
 -11   7   5  123.05  177.86
  11   7  -4  519.70  143.25
  11   7  -4  512.90  145.50
  11   7  -4  642.05  139.76
 -11   7   4 1044.32  155.35
 -11   7   4 1138.86  165.71
  11   7  -3    3.28   92.15
  11   7  -3   94.94   99.43
  11   7  -3   33.03  102.91
 -11   7   3  107.61  189.83
 -11   7   3   37.61  179.95
  11   7  -2 1037.48  158.07
  11   7  -2 1533.53  158.55
  11   7  -2  372.06   79.36
 -11   7   2 1452.65  260.40
 -11   7   2 1243.71  272.92
  11   7  -1  118.38  110.84
  11   7  -1   83.97  112.22
 -11   7   1   96.43  185.21
 -11   7   1  -27.34  197.12
  11   7   0  420.54  142.86
 -11   7   0  405.88  235.33
 -11   7   0  273.29  222.10
  11   7   1  285.89  143.64
 -11   7  -1  158.89  202.12
 -11   7  -1  138.45  199.48
  11   7   2  808.47  183.42
 -11   7  -2  467.07  265.91
 -11   7  -2  624.16  253.17
  11   7   3   22.02  134.89
 -11   7  -3  244.09  190.36
 -11   7  -3 -113.29  178.33
  12   0 -20   24.88  128.76
 -12   0  20  290.38  138.90
  12   0 -19  -79.86  141.00
 -12   0  19   18.06  114.51
  12   0 -18 1694.77  199.97
 -12   0  18 2037.41  238.96
  12   0 -17 -111.19   95.59
 -12   0  17 -132.15  116.72
  12   0 -16 2523.44  202.35
 -12   0  16 2841.07  223.77
  12   0 -15    7.07   74.17
 -12   0  15 -111.16   86.68
  12   0 -14   41.27   94.57
 -12   0  14   79.38   78.48
  12   0 -13    6.25   60.15
 -12   0  13   28.91   65.45
 -12   0  12 2135.54  184.80
  12   0 -11  -35.05   64.49
 -12   0  11 -106.03   71.60
  12   0 -10  246.73   49.58
 -12   0  10  326.11   56.75
  12   0  -9  -41.82   71.56
  12   0  -9  -16.08   48.59
 -12   0   9  -24.57   55.49
  12   0  -8 2162.87  109.25
  12   0  -8 2516.06  160.39
 -12   0   8 2483.35   89.25
  12   0  -7   17.77   68.92
 -12   0   7  -39.52   41.06
  12   0  -6 6459.89  211.62
 -12   0   6 6493.57  200.83
  12   0  -5  -41.89   73.16
 -12   0   5    2.22   40.28
 -12   0   5   48.63   68.85
 -12   0   5   54.93   41.76
  12   0  -4 1265.08   79.60
 -12   0   4 1228.31   78.91
 -12   0   4 1260.14   76.98
  12   0  -3   77.46   77.31
  12   0  -3  -13.70   35.11
 -12   0   3   11.71   72.74
 -12   0   3   28.95   37.70
  12   0  -2 2688.47  114.54
  12   0  -2 2795.82  187.67
 -12   0   2 2752.68  118.97
 -12   0   2 2514.07  186.95
  12   0  -1   23.49   50.88
  12   0  -1  -60.31   47.27
 -12   0   1   -1.39   54.14
 -12   0   1  -93.87   81.45
  12   0   0  947.76   98.57
 -12   0   0  787.43  101.71
 -12   0   0  931.88  128.28
  12   0   1   20.07   74.35
 -12   0  -1 -268.55   92.50
 -12   0  -1 -140.34   89.18
  12   0   212024.90  492.08
 -12   0  -210738.90  550.42
  12   0   3  -16.82   75.21
 -12   0  -3 -140.47   83.48
  12   0   4 5642.57  291.36
 -12   0  -4 5359.97  289.82
  12   0   5  -37.82   49.41
 -12   0  -5  -65.00   84.64
  12   0   6 3260.78  236.48
 -12   0  -6 2985.10  159.81
  12   0   7  105.60  102.82
 -12   0  -7  -15.69  102.36
  12   0   8  451.64  181.02
 -12   0  -8 1752.82  198.99
  12   0   9 -111.46  164.59
  12   0  10 2742.14  312.11
 -12   0 -10 2845.71  344.62
  12   0  11   25.39   82.36
 -12   0 -11 -185.87  157.53
  12   0  12 6757.09  365.62
 -12   0 -12 6104.83  605.22
  12   0  13   14.54  169.91
 -12   0 -13 -270.93  192.58
  12   0  14  704.56  246.69
 -12   0 -14  843.65  280.16
  12   0  15   94.10  187.76
 -12   0 -15  178.77  218.24
  12   0  16  511.13  234.22
 -12   0 -16  347.31  155.41
  12  -2 -20  261.50  165.87
 -12  -2  20  206.68  108.89
  12   2 -19   50.79   85.27
  12  -2 -19   54.23  131.19
 -12  -2  19   64.91   86.39
 -12   2  19 -238.82  169.21
  12  -2 -18  688.69  172.91
  12   2 -18  393.61  147.99
 -12  -2  18  439.64  110.05
 -12   2  18  747.77  193.12
  12  -2 -17  171.83  130.98
  12   2 -17   70.27   80.41
 -12  -2  17  162.61   79.25
 -12   2  17  218.97  152.41
  12   2 -16 1272.94  128.60
  12  -2 -16 1971.67  211.05
 -12  -2  16 1549.17  128.57
 -12   2  16 2281.45  235.97
  12   2 -15   34.50   55.70
  12  -2 -15  -48.72  103.56
 -12  -2  15  -37.68   56.73
 -12   2  15 -178.32  118.43
  12   2 -14  300.43   83.67
  12  -2 -14  320.69  121.43
 -12  -2  14  272.67   83.78
 -12   2  14  336.76  133.00
  12   2 -13 1166.36  106.16
  12  -2 -13 1246.54  166.50
 -12  -2  13 1372.92  107.60
 -12   2  13 1257.35  171.85
  12   2 -12  404.36   48.29
  12  -2 -12  514.47  113.20
 -12  -2  12  300.54   62.07
 -12   2  12  434.26  117.59
  12  -2 -11 1774.35  162.92
  12   2 -11 1749.22   73.63
 -12   2  11 1930.57  164.84
 -12  -2  11 1639.00   89.47
  12  -2 -10 1425.98   96.65
  12   2 -10 1587.33  178.82
  12   2 -10 1327.33   83.16
  12  -2 -10 1372.76  141.88
 -12   2  10 1408.72  144.13
 -12  -2  10 1191.23   61.76
  12  -2  -9 3295.51  133.90
  12   2  -9 3135.29   81.13
  12   2  -9 3561.02  235.88
  12  -2  -9 2143.92  117.97
 -12   2   9 3391.76  197.93
  12   2  -814716.30  670.59
  12  -2  -814240.40  488.82
 -12   2   814808.30  620.39
  12  -2  -7  378.80   69.39
  12   2  -7  542.31  110.19
 -12   2   7  461.04   89.46
  12   2  -6 3997.50  158.67
  12  -2  -6 3852.15  160.11
 -12   2   6 3824.33  202.07
  12  -2  -5 1918.11  102.08
  12   2  -5 1894.52  165.91
 -12   2   5 1645.84  137.35
  12  -2  -4  984.98   60.71
  12   2  -4  918.01  127.34
  12   2  -4  920.78   33.81
 -12  -2   4 1069.13  119.33
 -12   2   4  804.68   54.00
 -12   2   4 1100.45  110.07
 -12   2   4  834.31   66.17
  12   2  -3 3440.89   91.35
 -12   2   3 3299.11  144.45
 -12  -2   3 3650.82  210.09
 -12   2   3 3792.78  202.74
 -12  -2   3 3398.61  102.18
  12   2  -2 9456.02  429.20
  12   2  -2 9270.36  269.64
 -12  -2   2 8994.76  412.06
 -12   2   2 8896.89  400.65
 -12   2   2 9048.64  283.77
  12   2  -1  472.41   89.98
  12   2  -1  168.24   56.60
 -12   2   1  279.29   89.28
 -12  -2   1  155.47   44.09
 -12   2   1  130.98   69.18
 -12  -2   1  251.29   89.52
  12  -2   016474.60  724.22
  12   2   017158.50  744.85
  12   2   016539.60  623.92
 -12   2   016773.70  742.16
 -12  -2   016158.70  572.05
 -12  -2   016606.80  721.69
 -12   2   015999.80  582.29
  12  -2   1   77.65   81.06
  12   2   1   35.89   50.73
 -12  -2  -1  108.63   81.35
 -12   2  -1   44.25   85.66
 -12  -2  -1    9.86   54.79
  12  -2   2 4004.52  242.29
  12   2   2 3890.13  182.73
 -12  -2  -2 3892.17  188.63
 -12   2  -2 4284.98  254.27
 -12  -2  -2 4036.47  158.41
  12  -2   3  -69.79   89.23
  12   2   3   25.40   64.14
 -12   2  -3   41.25   88.49
 -12  -2  -3   44.30   47.96
 -12  -2  -3  122.04   66.88
  12  -2   4 6269.35  360.54
  12   2   4 6406.56  300.61
 -12   2  -4 6307.34  371.27
 -12  -2  -4 6685.39  341.72
 -12  -2  -4 6158.78  310.51
  12  -2   5 -202.80   92.76
  12   2   5  -21.80   47.84
 -12  -2  -5 -115.07   90.38
 -12   2  -5   72.75  102.92
 -12  -2  -5   30.83   84.22
  12  -2   6 4145.65  300.33
  12   2   6 4162.41  285.24
 -12  -2  -6 4423.52  197.24
 -12   2  -6 4408.79  341.93
 -12   2  -6 4424.42  334.46
  12  -2   7  225.18  131.02
  12   2   7  439.91  119.59
 -12  -2  -7  -21.10   69.43
 -12   2  -7  369.65  135.45
 -12  -2  -7  252.46  117.45
  12  -2   8 1222.27  213.05
  12   2   8 2718.22  244.04
 -12   2  -8 1308.64  145.12
 -12  -2  -8  628.55  206.34
  12   2   9   17.00  133.35
  12  -2   9  -75.88   74.92
 -12   2  -9 -141.57  134.80
 -12  -2  -9   76.06  125.94
  12   2  10 2375.68  304.72
  12  -2  10 1877.60  280.45
 -12  -2 -10 2287.87  283.41
 -12   2 -10 2093.45  294.29
  12   2  11 1756.15  292.05
  12  -2  11 1385.24  257.77
 -12   2 -11 1297.48  258.88
 -12  -2 -11 1365.31  156.60
  12  -2  12  314.53  178.40
  12   2  12  264.88  126.48
 -12  -2 -12  104.41  109.47
 -12   2 -12  437.70  180.36
  12   2  13   88.65  192.81
  12  -2  13  -27.02  160.99
 -12  -2 -13 -135.20  165.88
 -12   2 -13  -54.19   94.47
  12   2  14  487.77  260.27
  12  -2  14  337.27  225.76
 -12   2 -14  580.11  228.95
 -12  -2 -14  378.33  230.21
  12   2  15  242.35  276.75
  12  -2  15   71.82  218.79
 -12  -2 -15  379.98  235.10
 -12   2 -15  621.63  244.35
  12  -4 -17   28.03  166.59
 -12   4  17  114.27  182.46
  12  -4 -16   84.20   66.25
  12   4 -16   64.93  100.09
  12  -4 -16 -127.82  162.61
 -12   4  16   94.29  166.27
  12  -4 -15   96.81   58.75
  12   4 -15  -69.47  160.75
  12  -4 -15  207.85  153.48
  12   4 -15    4.32   65.53
 -12   4  15  127.45  159.97
  12  -4 -14  728.14  109.99
  12   4 -14 1543.02  231.39
  12  -4 -14 1076.34  138.39
  12   4 -14  944.23   97.08
 -12   4  14 1194.66  234.07
  12  -4 -13  -21.92   59.00
  12   4 -13 -184.76  138.91
  12  -4 -13   -5.72   82.35
  12   4 -13   -2.54   70.52
 -12   4  13 -151.69   81.16
  12  -4 -12  927.86   89.35
  12   4 -12 1547.40  133.25
  12   4 -12 1135.56  103.13
 -12   4  12 1539.83  230.30
  12   4 -11   -6.40   38.54
  12   4 -11  128.43  120.26
  12   4 -11   26.42   39.73
  12  -4 -11   18.37   37.60
 -12   4  11  105.13  127.28
  12   4 -10 1125.18   92.81
  12   4 -10  949.98  186.30
  12   4 -10  971.30   89.41
 -12   4  10 1467.43  207.18
  12   4  -9   29.98  104.85
  12   4  -9   15.63   48.07
  12   4  -9   64.74   49.54
 -12   4   9  -33.61  117.28
  12   4  -8   42.88  106.58
  12   4  -8   48.89   47.20
  12   4  -8   53.27   49.62
 -12   4   8  167.50  124.98
  12   4  -7   -9.22  100.47
  12   4  -7   89.00   51.45
 -12   4   7  -46.14  115.62
  12   4  -6 4396.92  277.68
  12   4  -6 3916.01  164.42
  12   4  -6 3901.87  140.02
 -12   4   6 4016.98  330.81
  12   4  -5    4.11   38.65
  12   4  -5  -32.67   39.11
  12   4  -5   79.74   85.88
 -12   4   5  -73.56   64.41
 -12   4   5   -6.81  105.94
  12   4  -4  378.40   56.64
  12   4  -4  504.67   56.97
  12   4  -4  144.78  111.04
 -12   4   4  210.09  142.06
 -12   4   4  350.44  140.14
  12   4  -3  476.13  107.87
  12   4  -3  319.18   59.76
 -12   4   3  364.27  138.74
 -12   4   3  242.16  142.81
  12   4  -2  823.45  120.49
  12   4  -2  740.16   75.19
 -12  -4   2  720.27  118.12
 -12   4   2  693.80  168.09
  12   4  -1   34.58   78.54
  12   4  -1  -21.21   55.55
 -12  -4   1   75.97   74.49
 -12   4   1    3.92  111.35
 -12   4   1   14.17   33.18
  12   4   0  172.88   73.35
  12   4   0  245.55   93.66
 -12   4   0  150.90   39.88
 -12  -4   0  363.71   88.16
 -12   4   0  267.66   78.99
 -12  -4   0  175.76   75.17
  12   4   1   89.46   71.85
  12   4   1   -3.29   49.04
 -12  -4  -1  239.90   82.61
 -12   4  -1  103.83   68.75
 -12  -4  -1  -57.89   75.09
  12   4   2  649.78  115.32
 -12  -4  -2  477.62  111.23
 -12  -4  -2  580.92  112.93
 -12   4  -2  537.30  167.48
  12   4   3 1596.08  165.95
 -12  -4  -3 1364.67  160.06
 -12   4  -3 1513.48  228.00
 -12  -4  -3 1226.39  149.22
  12  -4   4 1301.95  127.95
  12   4   4 1269.18  168.00
 -12  -4  -4 1379.38  170.20
 -12   4  -4 1382.16  226.86
 -12  -4  -4  981.82  149.81
  12  -4   5  372.19  162.55
  12   4   5  365.40  131.28
 -12  -4  -5  413.70  132.11
 -12   4  -5  375.98  171.05
 -12  -4  -5  376.60  117.97
  12   4   6   70.75  110.56
  12  -4   6   65.55   80.77
 -12  -4  -6  101.40  116.40
 -12   4  -6   61.39  140.09
 -12  -4  -6  -15.82   96.51
  12  -4   7  -60.01  142.13
  12   4   7  188.69  126.30
 -12   4  -7  214.44  151.83
 -12  -4  -7  -15.40  132.48
 -12  -4  -7   81.47  103.15
  12  -4   8  431.78  193.71
  12   4   8  441.45  173.73
 -12   4  -8  630.07  201.65
 -12  -4  -8  490.82  109.32
 -12  -4  -8  417.04  140.44
  12  -4   9    7.27   90.30
  12   4   9   73.71  138.58
 -12   4  -9  208.45  162.36
 -12  -4  -9  -56.40  148.31
 -12  -4  -9   89.15  110.69
  12  -4  10  524.05  201.03
  12   4  10  317.31  193.85
 -12  -4 -10  322.25  198.78
 -12   4 -10  506.79  214.21
 -12  -4 -10  432.88  148.76
  12  -4  11  212.28  167.73
  12   4  11  -90.33  162.91
 -12   4 -11  -92.41  186.87
 -12  -4 -11   15.16  169.79
 -12  -4 -11  176.64  125.01
  12  -4  12  718.18  218.88
  12   4  12  533.40  143.73
 -12   4 -12  443.11  248.79
 -12  -4 -12  480.69  234.47
 -12  -4 -12  245.72  171.30
  12  -4  13  -18.40  181.82
  12   4  13   24.72  208.55
 -12  -4 -13   96.87  200.84
 -12  -4 -13  108.45  145.51
 -12   4 -13  142.91  114.12
 -12   6  12 1773.75  219.02
 -12   6  11   80.48  188.35
 -12   6  10  885.52  273.05
  12   6  -9   10.76   90.67
  12   6  -9   16.75   67.35
 -12   6   9  103.58  103.99
  12   6  -8  505.54  128.51
  12   6  -8  414.64   94.16
 -12   6   8  844.50  231.44
  12   6  -7  229.33   82.34
  12   6  -7  198.03  116.36
  12   6  -7   78.94  130.16
 -12   6   7  415.31  199.61
 -12   6   7  515.64  118.40
  12   6  -6  499.68  103.44
  12   6  -6  719.70   97.03
 -12   6   6  877.64  221.76
 -12   6   6  366.78  232.27
  12   6  -5  357.11  116.01
  12   6  -5  229.50  116.62
  12   6  -5  175.12   86.80
 -12   6   5  287.85  189.02
 -12   6   5  205.77  112.43
  12   6  -4 2905.53  240.26
  12   6  -4 2823.18  193.57
  12   6  -4 2876.81  202.16
 -12   6   4 3589.28  394.88
 -12   6   4 3096.15  239.14
  12   6  -3  126.53  103.73
  12   6  -3   80.93  102.51
  12   6  -3  -45.77   85.07
 -12   6   3   74.39  154.96
 -12   6   3 -310.77  149.72
  12   6  -2 1182.98  145.93
  12   6  -2 1016.38  136.27
 -12   6   2 1484.96  261.96
 -12   6   2 1049.24  257.08
  12   6  -1  123.93   99.58
  12   6  -1  299.52   60.30
 -12   6   1  -12.41  186.26
 -12   6   1   95.49  106.97
  12   6   0 1791.96  190.64
 -12   6   0 1839.49  307.86
 -12   6   0 1516.95  295.69
  12   6   1  -37.69  102.65
 -12   6  -1 -142.57  159.33
 -12   6  -1  -35.62   93.64
  12   6   2  201.88  115.99
 -12   6  -2  125.48  176.15
 -12   6  -2    1.77   99.16
  12   6   3   12.12  122.96
 -12   6  -3  208.97  179.03
 -12  -6  -3  116.81   86.65
 -12  -6  -3  140.89   75.02
  12   6   4  391.61  147.72
 -12   6  -4  245.98  120.15
 -12  -6  -4  209.61   97.99
 -12  -6  -4  303.90   91.52
  12   6   5  358.32  173.51
 -12   6  -5  484.47  219.24
 -12  -6  -5  291.25  108.16
 -12  -6  -5  363.12  166.78
  12   6   6 1392.47  273.99
 -12  -6  -6 1395.15  224.39
 -12   6  -6 1968.76  328.53
 -12  -6  -6 1468.37  262.41
  12   6   7  221.34  172.99
 -12  -6  -7  199.19  102.24
 -12   6  -7   11.68  114.56
 -12  -6  -7  150.55  167.85
  12   6   8  521.22  200.10
 -12  -6  -8   -2.50  160.47
 -12   6  -8  406.17  226.39
 -12  -6  -8  270.10  193.25
  13  -1 -20  336.30  124.55
  13   1 -20  -54.89   99.93
 -13  -1  20   57.43   99.27
 -13   1  20  -29.33  153.49
  13  -1 -19  -25.12  131.78
  13   1 -19  236.75  102.16
 -13  -1  19  234.81  106.66
 -13   1  19  310.53  172.52
  13  -1 -18 1557.02  216.38
  13   1 -18 1905.87  219.82
 -13  -1  18 1929.53  170.23
 -13   1  18 1933.03  244.55
  13  -1 -17  182.77  114.18
  13   1 -17  173.10  116.67
 -13   1  17  408.52  132.81
 -13  -1  17  139.95  121.12
  13  -1 -16  403.34  120.50
  13   1 -16  481.12  118.65
 -13  -1  16  510.32   91.37
 -13   1  16  452.20  132.69
  13  -1 -15  819.35  123.22
  13   1 -15  486.37  120.39
 -13   1  15  705.74  198.75
 -13  -1  15  745.49   91.78
  13   1 -14  529.54   99.06
  13  -1 -14  694.95  148.71
 -13  -1  14  333.95  110.34
 -13   1  14  710.30  127.77
  13  -1 -13  270.56   80.79
  13   1 -13  133.55   70.10
 -13  -1  13   64.83   80.24
  13  -1 -12 2775.94  162.75
  13   1 -12 2283.16  103.85
 -13  -1  12 2339.70  140.88
 -13   1  12 2629.71  178.07
  13   1 -11  223.59   53.11
  13  -1 -11  293.14   74.31
 -13  -1  11  211.88   55.45
 -13   1  11  299.48   78.68
  13  -1 -10 2205.52  146.53
  13   1 -10 2058.04  194.91
  13   1 -10 2061.42   84.74
  13  -1 -10 2256.68  130.32
 -13  -1  10 2095.79   91.97
 -13   1  10 2239.85  130.51
  13  -1  -9  932.01   93.39
  13   1  -9  863.65   76.71
  13  -1  -9  574.79   79.87
  13   1  -9  756.53   40.03
 -13  -1   9  843.60   44.64
 -13   1   9  979.00   86.27
  13   1  -811070.90  517.27
  13  -1  -810895.60  419.34
 -13  -1   812383.10  275.72
 -13   1   811168.00  399.10
  13  -1  -7 1009.16   91.09
  13   1  -7  974.30  132.12
 -13   1   7 1011.90   82.77
  13   1  -6 7725.91  355.39
  13  -1  -6 7382.36  270.86
 -13   1   6 7298.23  255.54
  13  -1  -5  344.47   70.16
  13   1  -5  424.32  102.07
 -13   1   5  380.48   63.99
 -13  -1   5  371.72   94.74
 -13   1   5  307.00   65.23
 -13   1   5  183.88   62.95
  13  -1  -4 7462.46  283.32
  13   1  -4 7227.57  254.51
 -13   1   4 7183.35  274.43
 -13   1   4 7532.57  278.07
 -13  -1   4 6874.40  341.61
  13   1  -3  157.61   36.67
  13   1  -3  291.38   99.52
  13  -1  -3  181.85   69.09
 -13  -1   3  261.23   96.70
 -13   1   3  256.30   68.31
 -13   1   3  230.05   66.23
  13  -1  -2  130.51   59.21
  13   1  -2   63.49   84.37
  13  -1  -2  -25.10   36.91
  13   1  -2   35.37   31.50
 -13   1   2   16.76   63.19
 -13  -1   2   24.41   82.23
  13   1  -1  110.93   92.87
  13  -1  -1  131.24   68.30
  13   1  -1  140.56   62.65
 -13   1   1   92.26   66.67
 -13  -1   1  184.65   88.27
 -13  -1   1  -32.21   59.47
 -13   1   1  103.72   41.91
  13   1   015775.10  638.87
  13  -1   015112.60  627.86
 -13  -1   016052.00  726.09
 -13   1   015553.30  648.67
 -13  -1   015454.50  564.54
 -13   1   015084.10  619.67
  13   1   1  646.50   81.69
  13  -1   1  470.25   98.71
 -13   1  -1  625.55   60.56
 -13   1  -1  767.64  104.76
 -13  -1  -1  531.76   95.25
 -13  -1  -1  766.47  122.75
  13  -1   2 5261.19  271.61
  13   1   2 5428.79  252.80
 -13   1  -2 5957.49  299.74
 -13  -1  -2 5407.50  270.27
 -13  -1  -2 6011.47  313.36
  13  -1   3  948.71  121.63
  13   1   3  633.74  107.04
 -13   1  -3  870.86  129.81
 -13  -1  -3  902.00  114.16
 -13  -1  -3  638.37  133.90
  13  -1   4 1657.94  157.18
  13   1   4 1491.78  140.29
 -13  -1  -4 1178.46   98.36
 -13   1  -4 1326.15  160.39
 -13  -1  -4 1481.66  151.46
  13   1   5   61.79   88.33
  13  -1   5   60.05   54.05
 -13  -1  -5  -23.15   56.43
 -13   1  -5  -24.86  102.92
 -13  -1  -5   77.59  109.69
  13   1   6 1289.54  170.75
  13  -1   6 1442.46  176.40
 -13  -1  -6 1233.68  187.43
 -13   1  -6 1315.97  182.13
  13  -1   7   75.79  108.13
  13   1   7  -20.31  110.17
 -13  -1  -7  173.86  127.23
 -13   1  -7 -109.40  112.29
  13  -1   8   -9.97  114.45
  13   1   8   26.09   69.79
 -13   1  -8  107.19  116.12
 -13  -1  -8 -207.45  135.47
  13   1   9 1368.11  231.75
  13  -1   9 1432.39  140.30
 -13  -1  -9 1549.60  259.29
 -13   1  -9 1600.68  237.13
  13   1  10  981.47  239.86
  13  -1  10 1404.68  140.93
 -13  -1 -10  842.14  254.38
 -13   1 -10 1325.82  148.21
  13   1  11  228.48  193.74
  13  -1  11  452.58  111.29
 -13  -1 -11  330.89  116.73
 -13   1 -11  400.73  201.24
  13  -1  12 1768.29  175.84
  13   1  12 1675.63  309.15
 -13  -1 -12 1561.75  306.30
 -13   1 -12 1621.66  190.12
  13   1  13  581.30  227.22
  13  -1  13  290.70  122.61
 -13  -1 -13  395.01  224.90
 -13   1 -13  304.95  238.81
  13  -1  14  920.88  259.44
  13   1  14  726.80  271.42
 -13  -1 -14  649.27  278.35
 -13   1 -14  938.40  289.17
  13   1  15   73.00  219.00
  13  -1  15  280.76  205.83
 -13  -1 -15  168.09  222.13
 -13   1 -15  101.40  239.18
  13  -3 -19  -94.16  153.26
 -13   3  19   -7.39  175.81
  13  -3 -18   -6.68  157.42
 -13   3  18  313.54  185.13
  13  -3 -17  220.64  140.50
 -13  -3  17   34.67   61.99
 -13   3  17  -31.89  156.21
  13   3 -16 1552.80  125.98
  13  -3 -16 2476.19  170.38
 -13  -3  16 1904.50  168.55
 -13   3  16 2556.15  299.56
  13   3 -15  -19.99   71.05
  13  -3 -15   10.53  119.33
 -13   3  15 -170.70  126.02
 -13  -3  15  117.62   64.30
  13  -3 -14  966.62  101.96
  13   3 -14  832.36  128.66
  13   3 -14  747.42  102.41
  13  -3 -14  583.12  180.03
 -13  -3  14  640.71   92.87
 -13   3  14 1221.56  191.25
  13  -3 -13  312.53   75.28
  13   3 -13  384.38  169.60
  13   3 -13  373.49   71.29
  13  -3 -13  375.95  144.39
 -13   3  13  559.33  143.92
  13  -3 -12  -35.08   48.23
  13   3 -12   52.92  121.19
  13   3 -12   30.69   46.26
  13  -3 -12   88.48   62.16
 -13   3  12   94.64  108.39
  13   3 -11 2445.72  161.59
  13   3 -11 2137.40  104.02
  13  -3 -11 2248.76  146.69
 -13   3  11 3047.13  237.94
  13  -3 -10 1303.63   78.84
  13   3 -10 1689.17  190.18
  13   3 -10 1150.35   42.68
  13   3 -10 1362.03   65.42
 -13   3  10 1409.41  180.85
  13   3  -9  121.55   67.59
  13   3  -9  100.54   27.62
  13  -3  -9  117.93   52.30
  13   3  -9   75.23   25.52
 -13   3   9   23.97  103.68
  13   3  -8  457.90   29.00
  13   3  -8  386.19  134.66
  13   3  -8  362.12   24.79
  13  -3  -8  417.65   56.76
 -13   3   8  487.80  123.46
  13   3  -7 1183.65  163.97
  13   3  -7 1107.37   39.05
  13   3  -7 1154.13   42.23
  13  -3  -7 1309.17   66.90
 -13   3   7 1413.48  155.01
  13   3  -6 2685.16  214.28
  13   3  -6 2567.63   72.10
  13   3  -6 2526.10   82.33
 -13   3   6 2573.45  206.91
  13   3  -5   39.25   29.00
  13   3  -5   76.36   31.49
  13   3  -5  -32.42   86.46
 -13   3   5  -28.22   88.58
 -13   3   5   35.09   89.17
  13   3  -4 1101.21  147.77
  13   3  -4 1337.22   68.95
 -13   3   4 1353.72   94.33
 -13   3   4 1484.75  153.28
  13   3  -3 1211.98   60.26
  13   3  -3 1293.16  143.71
 -13   3   3 1174.40   64.22
 -13  -3   3  951.10   78.99
 -13   3   3 1235.42   93.34
  13   3  -2  186.10   89.20
  13   3  -2  161.79   56.73
 -13   3   2  165.38   57.65
 -13  -3   2   71.52   85.32
 -13   3   2  131.50   33.39
 -13  -3   2  135.03   58.10
  13   3  -1   30.80   43.32
  13   3  -1   37.80   78.72
 -13  -3   1   25.17   44.57
 -13   3   1  116.78   53.97
 -13  -3   1  -97.64   79.48
 -13   3   1   18.68   50.04
  13   3   0 4255.26  226.67
  13   3   0 4313.23  249.15
 -13  -3   0 4240.59  239.57
 -13   3   0 3954.27  153.22
 -13  -3   0 3898.18  219.61
 -13   3   0 3953.88  173.79
  13   3   1   63.96   64.80
 -13   3  -1  168.26   59.72
 -13  -3  -1   53.14   64.93
 -13  -3  -1   35.98   84.46
  13  -3   2 5874.93  366.45
  13   3   2 6039.51  271.58
 -13  -3  -2 6000.72  272.71
 -13   3  -2 5959.16  391.26
 -13  -3  -2 5959.02  320.81
  13  -3   3   92.01  115.52
  13   3   3   57.42   80.34
 -13   3  -3  175.80  123.74
 -13  -3  -3  110.81   86.10
 -13  -3  -3  196.57   58.17
  13  -3   4 1966.93  148.55
  13   3   4 2133.22  186.66
 -13   3  -4 2620.42  244.92
 -13  -3  -4 2258.12  188.87
 -13  -3  -4 2444.15  201.92
  13  -3   5 6065.25  411.16
  13   3   5 5291.10  327.04
 -13   3  -5 4996.09  399.24
 -13  -3  -5 5289.02  333.74
 -13  -3  -5 5288.09  340.88
  13  -3   6 1858.05  152.46
  13   3   6 1629.76  209.13
 -13  -3  -6 1885.93  132.11
 -13   3  -6 2124.01  260.87
 -13  -3  -6 2216.54  205.72
  13  -3   7 1266.00  219.38
  13   3   7 1055.16  192.18
 -13   3  -7 1322.57  143.21
 -13  -3  -7 1158.69  193.33
 -13  -3  -7 1294.82  180.53
  13  -3   8 1222.91  238.46
  13   3   8 1273.62  213.87
 -13   3  -8 1538.26  249.64
 -13  -3  -8 1405.96  196.65
 -13  -3  -8 1340.92  216.63
  13  -3   9  127.89  138.88
  13   3   9 -160.22  131.99
 -13  -3  -9   41.58  129.83
 -13   3  -9   46.63  146.36
 -13  -3  -9 -124.09  116.08
  13  -3  10 2678.26  339.79
  13   3  10 2473.41  326.77
 -13  -3 -10 2249.41  285.97
 -13   3 -10 3200.28  376.92
 -13  -3 -10 2686.88  326.22
  13   3  11 -116.33  198.38
  13  -3  11  176.30  175.41
 -13  -3 -11   97.91  174.88
 -13   3 -11   81.62  181.50
 -13  -3 -11  279.86   90.39
  13  -3  12 1152.62  222.65
  13   3  12  710.33  236.04
 -13  -3 -12  710.47  227.91
 -13  -3 -12   68.91  112.27
 -13   3 -12 1044.78  227.38
  13   3  13  187.03  211.01
  13  -3  13  250.78  179.17
 -13  -3 -13  162.41  110.16
 -13   3 -13   -9.68  109.05
 -13  -3 -13   13.06   91.90
  13   3  14  718.37  281.47
  13  -3  14  131.95  218.44
 -13  -3 -14  591.75  138.08
 -13   3 -14  450.17  228.13
 -13  -3 -14  -34.07  115.95
 -13   5  15 -174.37  199.61
 -13   5  14  218.70  191.68
  13   5 -13  111.34   89.78
 -13   5  13   75.90  175.89
  13   5 -12 1475.75  240.37
 -13   5  12 1581.61  286.41
  13   5 -11  -98.38  123.28
  13   5 -11   12.07   67.27
  13   5 -11   25.26   62.66
 -13   5  11   63.89   87.93
  13   5 -10 2779.24  134.19
  13   5 -10 3080.59  300.21
  13   5 -10 2562.40  167.98
 -13   5  10 3297.69  361.35
  13   5  -9   37.15  119.93
  13   5  -9   77.72   66.10
 -13   5   9   -2.66  150.31
  13   5  -8   63.65  106.16
  13   5  -8  -14.25   67.07
  13   5  -8   70.10   66.34
 -13   5   8   49.73  146.28
  13   5  -7  193.73   78.62
  13   5  -7  247.22   78.69
  13   5  -7  222.63  123.15
 -13   5   7  195.09  164.35
  13   5  -6  937.27   83.10
  13   5  -6  806.89  109.56
  13   5  -6 1009.60  155.86
 -13   5   6  791.02  214.34
 -13   5   6  669.11  215.41
  13   5  -5  614.57   75.19
  13   5  -5  540.33   74.18
 -13   5   5  286.20  184.15
 -13   5   5  341.12  189.63
  13   5  -4 1966.10  166.97
  13   5  -4 1976.53  201.12
  13   5  -4 1866.09  164.77
 -13   5   4 1886.34  274.00
 -13   5   4 2324.91  273.20
  13   5  -3   10.57   90.79
  13   5  -3   37.78   59.39
 -13   5   3  113.03  136.49
 -13   5   3  -39.72  134.30
  13   5  -2 3792.47  199.57
  13   5  -2 4261.25  261.21
 -13   5   2 4018.65  388.49
 -13   5   2 4579.03  388.90
  13   5  -1  325.92   98.92
  13   5  -1  217.88   82.63
 -13   5   1  251.26  162.44
 -13   5   1  -23.35   89.79
  13   5   0   37.50   79.13
  13   5   0   46.71   52.12
 -13   5   0  156.74  142.82
 -13  -5   0   72.25   83.70
 -13  -5   0   -6.89   47.72
 -13   5   0   57.75   37.57
  13   5   1   56.85   85.62
 -13   5  -1   49.33   39.97
 -13  -5  -1   88.00   87.06
 -13   5  -1   51.23   81.04
 -13  -5  -1   23.86   88.43
  13   5   2  165.81   98.16
 -13  -5  -2   12.13   91.76
 -13   5  -2  131.76  162.87
 -13  -5  -2  246.17  102.05
  13   5   3   95.59  111.48
 -13   5  -3  135.85  162.15
 -13  -5  -3  244.17  107.11
 -13  -5  -3   10.04   94.98
  13   5   4  708.26  176.28
 -13  -5  -4  701.91  193.31
 -13   5  -4 1227.02  241.49
 -13  -5  -4 1190.47  171.32
  13   5   5  181.59  129.51
 -13   5  -5  120.53  102.54
 -13  -5  -5  184.34  103.97
 -13  -5  -5   69.36  129.00
  13   5   6 2900.98  309.06
 -13  -5  -6 2930.91  299.07
 -13   5  -6 3283.90  363.45
 -13  -5  -6 2061.84  235.77
  13   5   7  167.00  140.59
 -13  -5  -7  -74.07  143.41
 -13   5  -7  -44.81  174.02
 -13  -5  -7  192.59  106.28
  13   5   8 1353.73  240.07
  13  -5   8 1063.43  163.18
 -13  -5  -8 1417.88  241.23
 -13   5  -8 1333.02  282.85
 -13  -5  -8  595.87  179.73
  13  -5   9  104.84  156.74
  13   5   9  -91.48  145.84
 -13  -5  -9 -105.78  150.55
 -13   5  -9  142.73  171.00
 -13  -5  -9  -26.06  109.17
  13  -5  10   63.57  191.93
  13   5  10  214.66  180.74
 -13  -5 -10   52.15  184.43
 -13  -5 -10   48.20  134.21
 -13   5 -10  342.01  209.52
  13   7  -5   25.41  120.96
  13   7  -5   11.24   88.47
  13   7  -5  -20.49  103.41
 -13   7   5 -129.86  180.10
 -13   7   5   -4.65  111.78
  13   7  -4   87.14  102.99
  13   7  -4  -36.02  128.16
  13   7  -4   47.94   92.05
 -13   7   4    4.44  188.07
 -13   7   4   75.24  192.22
  13   7  -3  -17.70  130.81
  13   7  -3 -114.72  139.67
  13   7  -3   30.26  102.28
 -13   7   3  128.15  110.12
 -13   7   3  161.80  112.50
  13   7  -2  688.68  132.02
  13   7  -2  645.28  126.86
  13   7  -2   61.64   72.25
 -13   7   2  954.65  249.85
 -13   7   2  929.85  232.19
  13   7  -1  131.92  101.68
  13   7  -1  -29.66  105.47
 -13   7   1 -111.25  185.55
 -13   7   1  -41.49  102.16
  13   7   0  139.00  115.17
 -13   7   0  132.53  181.73
 -13   7   0 -383.78  181.22
  13   7   1  176.73  125.97
 -13   7  -1   68.89  197.01
 -13   7  -1   47.77  117.35
  14   0 -20  171.70  126.58
 -14   0  20  403.44  138.83
  14   0 -19  161.97  100.38
 -14   0  19  -22.77  114.81
  14   0 -18 1001.28  144.82
 -14   0  18 1164.42  177.77
  14   0 -17   15.67   82.25
 -14   0  17  168.68  103.99
  14   0 -16 2484.12  240.13
 -14   0  16 2897.49  208.14
  14   0 -15   11.89   94.13
 -14   0  15  104.03   83.24
  14   0 -14  124.19   64.34
 -14   0  14   67.60  103.18
  14   0 -13   34.44   74.48
 -14   0  13 2165.09  129.44
  14   0 -12  252.12   54.65
 -14   0  12  112.87   63.02
  14   0 -11  -58.12   83.07
  14   0 -11   63.56   55.96
 -14   0  11    7.97   44.64
  14   0 -10 4102.64  236.55
  14   0 -10 3603.90  167.11
 -14   0  10 4218.80  161.05
  14   0  -9   32.15   75.78
  14   0  -9   34.65   19.05
 -14   0   9   26.38   47.89
  14   0  -8 4314.09  227.47
 -14   0   8 4262.41  144.36
  14   0  -7   66.65   71.83
 -14   0   7   25.40   38.31
  14   0  -6 1710.59  138.55
 -14   0   6 1513.19   74.66
 -14   0   6 1637.21   61.30
  14   0  -5   16.11   71.24
 -14   0   5   91.54   67.04
 -14   0   5   20.98   28.11
 -14   0   5    3.58   38.20
  14   0  -4 1061.08  119.75
 -14   0   4  816.21  115.05
 -14   0   4  855.59   76.56
  14   0  -3   43.52   52.46
  14   0  -3   23.05   77.43
 -14   0   3   33.23   74.81
 -14   0   3   18.79   53.82
  14   0  -2  232.29   92.14
  14   0  -2  242.03   51.57
 -14   0   2  198.22   90.40
 -14   0   2  186.45   60.01
  14   0  -1  -16.99   47.22
  14   0  -1    9.05   46.65
 -14   0   1  -21.88   54.23
 -14   0   1  -26.27   76.28
  14   0   0  356.57   74.98
 -14   0   0  310.79   77.68
 -14   0   0  440.48   98.31
  14   0   1    9.34   64.96
 -14   0  -1  -51.29   75.29
 -14   0  -1  -79.84   80.56
  14   0   2 1711.99  141.57
 -14   0  -2 1734.79  168.39
 -14   0  -2 1633.51  142.02
  14   0   3   19.92   68.46
 -14   0  -3  -48.86   48.14
 -14   0  -3   98.28   73.82
  14   0   4 1109.27  131.18
 -14   0  -4 1033.38   83.03
  14   0   5  -13.47   83.52
 -14   0  -5   88.63  100.91
  14   0   6 2470.24  217.98
 -14   0  -6 2229.64  137.15
  14   0   7  -67.50  113.41
 -14   0  -7  -86.71  129.03
  14   0   8 1254.15  226.88
 -14   0  -8 2431.79  301.76
  14   0   9   -9.86  131.85
 -14   0  -9 -143.42  145.85
  14   0  10  166.47  159.40
 -14   0 -10  298.48  186.71
  14   0  11  -98.29  141.52
 -14   0 -11  172.76  159.49
  14   0  12 2450.49  330.85
 -14   0 -12 2563.62  389.11
  14   0  13 -154.57  169.12
 -14   0 -13   11.77  202.19
  14   0  14 1085.36  266.58
 -14   0 -14  523.40  303.41
  14   0  15 -226.73  119.63
 -14   0 -15  311.48  229.24
  14  -2 -19  112.29  136.17
 -14  -2  19   28.50  109.20
 -14   2  19  181.67  161.61
  14   2 -18  270.37   93.20
  14  -2 -18  718.47  162.58
 -14  -2  18  387.01  127.04
 -14   2  18  631.03  181.44
  14   2 -17   86.56   68.04
  14  -2 -17  119.64  126.33
 -14  -2  17  147.17   93.37
 -14   2  17  281.17  143.05
  14   2 -16  526.34  108.69
  14  -2 -16  855.04  159.66
 -14  -2  16  764.53  111.64
 -14   2  16  946.73  176.11
  14   2 -15   55.97   61.27
  14  -2 -15  -33.03   94.99
 -14  -2  15  -96.81   60.99
 -14   2  15  194.78  105.07
  14   2 -14 2199.19  132.85
  14  -2 -14 2218.22  217.24
 -14   2  14 2885.67  230.83
 -14  -2  14 1908.81  121.99
  14   2 -13  244.58   52.95
  14  -2 -13  265.52   83.93
  14   2 -13  252.69  150.04
  14  -2 -13  135.95  108.37
 -14  -2  13  231.50   49.96
 -14   2  13  410.85  114.13
  14   2 -12  113.39   38.36
  14  -2 -12  181.46   71.50
  14   2 -12   91.62  133.37
  14  -2 -12   41.71   95.42
 -14   2  12  357.66   96.79
 -14  -2  12  135.86   39.83
  14  -2 -11 2272.49  135.19
  14   2 -11 2218.45  242.31
  14   2 -11 1840.12   67.09
 -14  -2  11 2243.40   67.85
 -14   2  11 2535.92  189.56
  14  -2 -10 5114.96  214.04
  14   2 -10 5355.22  353.76
 -14   2  10 5482.02  279.60
  14  -2  -9   42.02   56.01
  14   2  -9  256.71   62.46
 -14   2   9  105.57   78.22
  14   2  -8 3500.99  246.77
  14  -2  -8 3022.93  133.92
 -14   2   8 3255.84  189.28
  14   2  -7  162.20  100.45
  14  -2  -7   84.48   66.71
 -14   2   7  213.58   76.89
  14  -2  -6 2017.11   96.71
  14   2  -6 2106.95  185.57
 -14   2   6 2119.94   94.21
  14  -2  -5  892.10   64.30
  14   2  -5  876.08  128.29
 -14  -2   5  671.82   73.82
 -14   2   5  707.16  101.06
 -14   2   5  687.18  103.46
  14   2  -4 5794.44  127.90
  14   2  -4 6007.64  309.21
 -14   2   4 5170.25  175.92
 -14  -2   4 5502.69  288.66
 -14   2   4 5679.85  191.99
  14   2  -3    8.72   31.72
  14   2  -3   94.77   87.96
 -14  -2   3   68.88   29.63
 -14  -2   3   83.09   77.71
 -14   2   3   24.77   71.04
 -14   2   3    3.14   41.15
  14   2  -2 1800.30   86.66
  14   2  -2 1842.80  168.97
 -14  -2   2 1684.46  157.77
 -14  -2   2 1697.83   89.50
 -14   2   2 1762.67   99.74
 -14   2   2 1880.28  149.87
  14   2  -1 1781.23  108.63
  14   2  -1 2185.01  168.69
  14  -2  -1 1829.64   93.92
 -14   2   1 1559.51  146.05
 -14   2   1 1692.38  104.24
 -14  -2   1 1678.40  164.13
 -14  -2   1 1861.25   86.43
  14  -2   0 5040.73  187.72
  14   2   0 4998.85  183.00
  14   2   0 5000.23  197.76
 -14  -2   0 4920.95  191.15
 -14  -2   0 4903.38  189.84
 -14   2   0 4846.08  206.77
 -14   2   0 5342.68  288.98
  14   2   1  471.96   72.51
  14  -2   1  665.27   68.09
 -14  -2  -1  376.99  102.41
 -14  -2  -1  626.79  120.60
 -14   2  -1  652.96  118.94
  14   2   2 5087.05  234.93
  14  -2   2 5443.24  304.04
 -14  -2  -2 5306.76  237.24
 -14   2  -2 5422.07  314.93
 -14  -2  -2 5701.29  315.02
  14   2   3  132.84   80.07
  14  -2   3   72.49  102.66
 -14   2  -3   12.00  102.54
 -14  -2  -3   39.20   95.62
 -14  -2  -3  255.43   78.32
  14   2   4 9725.81  459.24
  14  -2   410201.00  537.59
 -14  -2  -410082.70  520.06
 -14  -2  -4 9389.80  465.35
 -14   2  -410281.50  559.68
  14   2   5  538.56  138.02
  14  -2   5  729.63  149.50
 -14   2  -5  717.32   97.65
 -14  -2  -5  620.46  138.61
 -14  -2  -5  775.04   87.22
  14   2   6 1846.06  206.97
  14  -2   6 1684.97  132.15
 -14   2  -6 2088.46  237.57
 -14  -2  -6 2151.32  213.07
 -14  -2  -6 1878.63  222.21
  14   2   7 1544.57  278.74
  14  -2   7 2777.23  259.91
 -14   2  -7 3094.67  315.78
 -14  -2  -7 2378.97  256.31
 -14  -2  -7 2571.92  162.95
  14   2   8 2432.26  307.68
  14  -2   8 1871.10  291.11
 -14   2  -8 2756.28  322.96
 -14  -2  -8 2426.45  269.53
  14   2   9  132.99  168.52
  14  -2   9  251.88  154.52
 -14  -2  -9  180.02   86.78
 -14   2  -9  122.45  160.68
  14  -2  10 1221.04  249.80
  14   2  10 1128.06  279.06
 -14  -2 -10 1189.23  249.44
 -14   2 -10 1665.35  261.62
  14   2  11  -40.33  162.79
  14  -2  11  -46.37   84.53
 -14  -2 -11   80.80  143.55
 -14   2 -11   41.25   86.48
  14   2  12 1996.62  360.14
  14  -2  12 1976.00  205.58
 -14  -2 -12 2050.45  203.69
 -14   2 -12 2336.42  348.40
  14  -2  13  105.06  107.31
  14   2  13 -135.36  198.85
 -14  -2 -13  145.06  185.88
 -14   2 -13  225.76  189.62
  14  -2  14  709.57  156.97
  14   2  14  677.16  292.99
 -14  -2 -14  757.81  271.66
 -14   2 -14  696.80  286.94
  14  -4 -17   94.91  102.39
 -14   4  17  165.47  180.91
  14   4 -16  598.77  182.64
  14  -4 -16   36.08   98.74
 -14   4  16  -22.19  170.67
  14  -4 -15  -64.21   51.90
  14   4 -15  -83.46   89.62
  14  -4 -15  164.53   82.78
 -14   4  15   41.23  148.05
  14  -4 -14   54.71   69.66
  14   4 -14   98.39  157.12
  14  -4 -14  -27.14   85.47
 -14   4  14  308.80  143.74
  14  -4 -13   -1.21   55.72
  14   4 -13  179.75  138.98
  14   4 -13   30.04   40.09
  14   4 -13   37.20   33.72
 -14   4  13    1.28  137.00
  14   4 -12 2374.35  274.08
  14   4 -12 2015.80  110.96
  14   4 -12 1775.99   96.12
  14  -4 -12 1431.71  107.21
 -14   4  12 2573.33  265.65
  14   4 -11   21.93   35.83
  14   4 -11  -92.29  120.76
  14  -4 -11    5.96   36.13
  14   4 -11  -10.45   33.87
 -14   4  11  -22.07  120.15
  14   4 -10  207.62   41.01
  14   4 -10  255.10   43.72
  14   4 -10  397.52  150.33
 -14   4  10  366.17   86.92
  14   4  -9  122.95   38.78
  14   4  -9  241.37  128.73
  14   4  -9   82.51   40.59
 -14   4   9  218.23  131.90
  14   4  -8 2412.48  221.32
  14   4  -8 1730.94   84.88
  14   4  -8 1890.78   86.71
 -14   4   8 2152.49  238.14
  14   4  -7  305.33   51.11
  14   4  -7  251.09  127.86
  14   4  -7  258.13   49.23
 -14   4   7  505.95  147.08
  14   4  -6 2531.09   93.50
  14   4  -6 2484.02  111.34
  14   4  -6 3029.48  241.43
 -14   4   6 2917.90  271.54
 -14   4   6 3106.71  281.15
  14   4  -5 1059.90   88.25
  14   4  -5 1171.35   87.83
  14   4  -5 1500.66  168.29
 -14   4   5 1272.40  199.32
 -14   4   5 1103.71  193.83
  14   4  -4 2301.24  203.22
  14   4  -4 1919.31  124.47
 -14   4   4 2465.32  250.73
 -14   4   4 1924.95  238.92
  14   4  -3  368.75  115.01
  14   4  -3  264.29   54.82
 -14   4   3  239.68  143.31
 -14   4   3  276.81   83.03
  14   4  -2 1394.78  102.22
  14   4  -2 1381.90  126.81
 -14   4   2 1545.90  210.34
 -14  -4   2 1683.16  158.47
 -14   4   2 1214.38   66.48
  14   4  -1 1255.57  150.25
  14   4  -1 1028.51   98.86
 -14   4   1 1212.01  117.04
 -14  -4   1  961.75  141.99
 -14  -4   1  978.11   98.09
 -14   4   1  775.04   75.57
  14   4   0 2281.59  193.36
  14   4   0 1191.71  112.04
 -14  -4   0 2137.64  186.20
 -14   4   0 2386.22  236.78
 -14   4   0 1912.79  122.76
 -14  -4   0 2196.41  141.85
  14   4   1  100.86   75.19
 -14  -4  -1  265.65   88.94
 -14   4  -1  -86.59  126.94
 -14  -4  -1   28.87   73.52
 -14   4  -1   14.77   29.26
  14   4   2 5067.69  292.50
 -14  -4  -2 5173.49  287.28
 -14  -4  -2 5060.12  316.04
 -14   4  -2 5911.71  429.59
  14   4   3  124.66   86.55
 -14  -4  -3  -71.75   85.27
 -14   4  -3  -75.63  128.71
 -14  -4  -3   36.23   90.70
  14   4   4  156.86  103.49
  14  -4   4  370.99  141.73
 -14  -4  -4   29.66  104.06
 -14   4  -4  186.41   89.97
 -14  -4  -4  -37.58  102.14
  14  -4   5  401.84  153.44
  14   4   5   19.97  117.09
 -14  -4  -5  147.06  123.11
 -14   4  -5  151.60  159.90
 -14  -4  -5  326.49  118.61
  14   4   6 2821.69  278.85
  14  -4   6 3049.45  218.73
 -14  -4  -6 2842.24  296.89
 -14  -4  -6 3263.57  270.15
 -14   4  -6 3483.70  372.06
  14  -4   7   10.05  146.49
  14   4   7   58.10  121.35
 -14   4  -7  -16.10  157.41
 -14  -4  -7  -23.90  128.52
 -14  -4  -7 -183.45  109.86
  14   4   8  630.40  178.54
  14  -4   8  398.90  207.33
 -14   4  -8  624.08  130.85
 -14  -4  -8  434.94  190.68
 -14  -4  -8  420.86  154.87
  14  -4   9   91.14  105.93
  14   4   9  173.43  166.85
 -14  -4  -9  170.63  170.57
 -14  -4  -9  296.76  138.94
 -14   4  -9  442.08  192.14
  14  -4  10  406.25  196.26
  14   4  10  270.29  179.74
 -14  -4 -10  313.16  189.35
 -14   4 -10  394.91  207.78
 -14  -4 -10   63.89  149.57
  14  -4  11   69.37  197.06
  14   4  11  429.17  206.28
 -14  -4 -11  170.72  156.11
 -14   4 -11  248.58  132.94
 -14  -4 -11   47.86  196.44
  14   4  12   23.74  222.50
  14  -4  12  263.56  211.27
 -14  -4 -12  648.34  214.82
 -14  -4 -12   91.80  167.10
 -14   4 -12  388.41  221.95
 -14   6  11  173.71  123.74
 -14   6  10  572.68  241.96
 -14   6   9    0.44  162.80
 -14   6   8  295.46  220.78
 -14   6   8  455.47  133.71
  14   6  -7  100.53   67.79
  14   6  -7  128.18   96.00
 -14   6   7  278.77  176.23
 -14   6   7  -22.33  185.74
  14   6  -6  275.26   76.73
  14   6  -6  200.96  135.20
  14   6  -6  177.62  109.87
 -14   6   6  371.62  198.00
 -14   6   6  483.57  201.65
  14   6  -5   55.40  109.88
  14   6  -5  108.78   72.00
  14   6  -5   85.18   70.62
 -14   6   5  -54.62  169.43
 -14   6   5  -22.37  176.50
  14   6  -4 2007.34  215.95
  14   6  -4 2116.31  209.46
  14   6  -4 2333.46  216.98
 -14   6   4 1975.55  332.25
 -14   6   4 2407.85  355.72
  14   6  -3  -86.82   99.06
  14   6  -3  -82.37   78.04
  14   6  -3    8.73   75.77
 -14   6   3  -31.13  169.24
 -14   6   3 -138.07  169.82
  14   6  -2 2855.42  214.24
  14   6  -2 3249.33  255.93
 -14   6   2 2591.97  389.76
 -14   6   2 3257.28  391.24
  14   6  -1  321.94   99.70
  14   6  -1   71.65   65.29
 -14   6   1  170.27  189.65
 -14   6   1  487.48  184.80
  14   6   0  556.44  128.52
 -14   6   0  514.73  222.69
 -14   6   0  537.25  218.46
  14   6   1  195.66   96.88
 -14   6  -1  -80.85  157.80
 -14   6  -1 -116.39   93.23
  14   6   2  533.39  138.41
 -14   6  -2  632.73  127.97
 -14  -6  -2   34.99   75.25
 -14   6  -2   11.50  112.65
 -14  -6  -2  479.97  109.64
  14   6   3  598.28  146.06
 -14  -6  -3  226.38  108.08
 -14   6  -3  458.61  216.56
 -14  -6  -3   91.48   81.35
  14   6   4  589.12  172.47
 -14   6  -4  493.99  244.92
 -14  -6  -4  358.55  126.25
 -14  -6  -4  611.67  163.87
  14   6   5  292.24  138.58
 -14  -6  -5  -33.36  102.53
 -14   6  -5  123.79  114.01
 -14  -6  -5  -83.88  136.03
  14   6   6 1147.82  216.52
 -14   6  -6 1024.45  272.70
 -14  -6  -6  578.85  209.75
 -14  -6  -6  484.79  152.72
  14   6   7  176.28  146.38
 -14  -6  -7   12.41  101.15
 -14   6  -7 -102.85  180.74
 -14  -6  -7  -82.55  146.04
  15  -1 -20  384.19  145.46
 -15   1  20  586.81  178.46
 -15  -1  20  195.41  150.70
  15  -1 -19  151.98  134.28
 -15  -1  19  421.72  102.16
  15  -1 -18  268.33  124.91
  15   1 -18  242.21   92.12
 -15  -1  18  325.09   93.38
 -15   1  18  484.52  140.63
  15   1 -17   33.89   71.99
  15  -1 -17  121.68   96.66
 -15   1  17   97.97  174.22
 -15  -1  17  110.37   99.70
  15  -1 -16  162.57   96.62
 -15  -1  16  138.91   91.26
 -15   1  16  257.30  108.38
  15   1 -15  169.18   56.53
  15  -1 -15  200.29  125.03
 -15  -1  15  105.92   61.09
 -15   1  15  265.77  107.93
  15   1 -14  319.36   77.26
  15   1 -14  288.37   92.58
  15  -1 -14  485.71   96.17
 -15  -1  14  358.40   59.93
 -15   1  14  394.84  114.80
  15   1 -13  -58.95   34.93
  15  -1 -13   72.08   83.63
  15   1 -13  174.04  108.93
  15  -1 -13   48.27   64.25
 -15  -1  13   21.35   52.17
 -15   1  13  108.61   74.15
  15   1 -12  242.53   53.45
  15  -1 -12  455.13  101.73
  15   1 -12  473.07  137.94
  15  -1 -12  408.17   81.46
 -15  -1  12  253.44   60.03
 -15   1  12  583.45   87.19
  15  -1 -11   91.93   86.14
  15   1 -11  192.48   67.49
  15  -1 -11  253.62   41.40
  15   1 -11  173.88   36.55
 -15   1  11  353.93   73.14
 -15  -1  11  203.54   42.99
  15  -1 -10 1618.42  129.26
  15   1 -10 1672.93  173.60
 -15  -1  10 1305.27   61.22
 -15   1  10 1581.78  108.12
  15  -1  -9   24.85   66.50
  15   1  -9  -19.15   90.70
 -15   1   9  139.17   72.08
  15  -1  -8 1855.76  130.20
  15   1  -8 1852.02  112.00
 -15   1   8 1931.36  107.79
  15   1  -7  -14.48   88.02
  15  -1  -7  -98.50   87.24
 -15   1   7  -89.88   49.91
  15  -1  -6 8367.81  313.57
  15   1  -6 8182.62  396.67
 -15   1   6 7969.67  274.75
 -15   1   6 8030.70  279.19
  15  -1  -5 2179.50  133.28
  15   1  -5 1826.33  181.14
 -15   1   5 2220.10  114.26
 -15  -1   5 2221.58  106.17
 -15   1   5 1979.53  123.35
  15   1  -4 1646.22   51.03
  15   1  -4 1705.09  101.61
  15  -1  -4 1662.13  118.23
 -15   1   4 1721.31  113.38
 -15  -1   4 1819.43  151.36
 -15   1   4 1796.53  106.41
 -15  -1   4 1297.11   54.45
  15   1  -3   70.96   81.19
  15   1  -3    1.50   32.41
  15  -1  -3   41.24   60.13
 -15  -1   3  -37.43   78.51
 -15   1   3   94.02   54.99
 -15  -1   3 -115.05   41.55
 -15   1   3  -47.28   56.78
  15   1  -2 3938.86  120.50
  15  -1  -2 3531.97  170.42
  15   1  -2 3651.54  233.91
 -15   1   2 3715.93  180.61
 -15  -1   2 2850.50  165.97
 -15  -1   2 3400.66  148.48
  15   1  -1 1263.45  101.77
  15  -1  -1 1315.05  112.07
  15   1  -1 1312.22  157.94
 -15   1   1 1192.67   73.30
 -15  -1   1 1271.91  147.38
 -15  -1   1 1279.01   84.42
 -15   1   1 1585.07  115.57
  15   1   0 4873.17  187.47
  15  -1   0 4574.89  230.68
 -15   1   0 4740.54  236.89
 -15  -1   0 4745.41  288.73
 -15   1   0 4850.72  235.66
 -15  -1   0 4635.30  192.17
  15   1   1 1199.79   98.35
  15  -1   1  919.67  118.40
 -15   1  -1  936.15   75.32
 -15   1  -1 1036.90  117.90
 -15  -1  -1  952.54   97.73
 -15  -1  -1  868.77  142.73
  15  -1   2 9805.13  445.81
  15   1   210203.10  419.14
 -15   1  -210661.80  485.96
 -15  -1  -210179.10  381.20
 -15  -1  -210212.70  436.96
  15   1   3 1043.18  125.71
  15  -1   3 1069.86  141.67
 -15   1  -3 1364.83  148.50
 -15  -1  -3 1058.01  154.04
 -15  -1  -3  958.94  138.32
  15   1   4 4546.77  285.31
  15  -1   4 4924.36  305.47
 -15   1  -4 4918.79  323.19
 -15  -1  -4 4857.57  305.37
 -15  -1  -4 5316.55  328.31
  15   1   5  164.69  107.54
  15  -1   5   94.92  116.31
 -15   1  -5  427.18  131.00
 -15  -1  -5  171.02  119.99
 -15  -1  -5  251.75   73.51
  15   1   6  580.84  147.94
  15  -1   6  820.05   88.86
 -15  -1  -6  380.94  167.39
 -15  -1  -6  144.28   90.88
 -15   1  -6  532.08  162.37
  15   1   7   16.98  129.57
  15  -1   7   48.39  120.85
 -15   1  -7 -237.00  137.63
  15   1   8 1999.44  264.99
  15  -1   8 1656.89  262.48
 -15  -1  -8 2084.87  178.23
 -15   1  -8 2307.28  165.87
  15   1   9  432.46  174.37
  15  -1   9  332.76  169.27
 -15  -1  -9  171.18  188.10
 -15   1  -9  460.36  179.13
  15   1  10  596.86  127.34
  15  -1  10  407.16  202.10
 -15  -1 -10  469.60  220.50
 -15   1 -10  802.70  130.38
  15   1  11  -97.63  152.60
  15  -1  11   47.66  153.06
 -15  -1 -11  203.44  163.44
 -15   1 -11    4.69  157.76
  15  -1  12 1707.07  317.65
  15   1  12 1955.74  344.57
 -15  -1 -12 1609.59  347.40
 -15   1 -12 2197.04  228.75
  15   1  13  126.83  185.57
  15  -1  13  211.69  176.79
 -15  -1 -13    4.64  183.82
 -15   1 -13 -184.75  189.04
  15   1  14 1111.07  298.92
  15  -1  14  423.84  287.50
 -15  -1 -14  964.33  317.57
 -15   1 -14 1112.84  204.57
  15  -1  15 -105.03  201.89
  15   1  15   76.69  209.55
 -15  -1 -15  186.32  125.31
 -15   1 -15 -164.73  241.04
  15  -3 -18  926.42  160.28
  15   3 -18 1329.63  303.79
  15  -3 -18 1541.60  234.18
 -15   3  18 1126.20  269.10
  15  -3 -17  516.68  121.67
  15   3 -17  864.27  246.29
  15  -3 -17  761.59  192.47
 -15   3  17  758.72  211.27
  15  -3 -16 1114.81  134.49
  15   3 -16  639.08  274.25
  15  -3 -16 1388.92  216.54
 -15   3  16 1422.22  229.07
  15   3 -15   -2.29   34.79
  15  -3 -15   52.56   69.19
  15   3 -15   -5.62  148.58
  15  -3 -15  103.27   70.43
 -15   3  15   32.59  124.75
  15  -3 -14 1966.93  137.01
  15   3 -14 1301.83   88.76
  15   3 -14 2832.22  286.29
 -15   3  14 2119.40  237.20
  15  -3 -13  226.82   62.95
  15   3 -13   69.44   41.96
  15   3 -13  154.63  146.84
  15  -3 -13  -16.02   70.78
 -15   3  13   95.01  121.32
  15  -3 -12 1578.87  148.82
  15   3 -12 1992.67  247.79
 -15   3  12 1820.56  211.15
  15  -3 -1110266.40  437.75
  15   3 -1111035.30  484.35
 -15   3  1110851.60  445.59
  15   3 -10  988.73  188.04
  15  -3 -10  993.29   99.10
 -15   3  10 1011.18   97.54
  15   3  -9   -5.74   64.32
  15  -3  -9   16.01   38.11
 -15   3   9  -18.14   55.27
  15  -3  -8 7266.33  257.71
  15   3  -8 7402.31  455.10
 -15   3   8 7246.54  407.56
  15  -3  -7  265.52   54.66
  15   3  -7  301.21  123.34
 -15   3   7  305.22   65.23
  15   3  -6  275.18  124.66
 -15   3   6  359.35  112.43
 -15   3   6  339.62  111.70
  15   3  -5   95.69   32.78
  15   3  -5  128.61   61.27
  15   3  -5  121.11   22.48
 -15   3   5  350.87   99.06
 -15   3   5  241.40   98.55
  15   3  -4  413.16  121.22
  15   3  -4  350.50   39.71
 -15   3   4  383.06   39.70
 -15   3   4  494.49  115.07
 -15  -3   4  330.82  109.00
 -15   3   4   -2.87   64.24
  15   3  -3 3183.63  240.26
  15   3  -3 3198.29  121.76
 -15   3   3 2936.18  134.97
 -15   3   3 3278.89  153.71
 -15  -3   3 3185.58  225.09
 -15  -3   3 3211.81  103.90
  15   3  -2 2333.95  127.73
  15   3  -2 2159.57   92.04
 -15  -3   2 2118.91  199.87
 -15   3   2 2683.90  134.10
 -15   3   2 2199.39   98.40
 -15  -3   2 2228.20  127.07
  15   3  -1  581.61  127.90
  15   3  -1  707.73   62.63
 -15   3   1  982.61  129.66
 -15  -3   1  688.64  126.80
 -15  -3   1  559.02   66.87
 -15   3   1  453.60   65.37
  15   3   0  831.25   77.80
 -15  -3   0  597.64  132.71
 -15  -3   0  826.22   84.56
 -15   3   0  739.36  154.21
 -15   3   0  571.45  105.76
  15  -3   1  -34.90  100.26
  15   3   1    2.46   57.70
 -15  -3  -1  144.68   62.20
 -15   3  -1   -3.17  108.38
 -15  -3  -1   56.74   92.17
 -15   3  -1   -8.36   34.25
  15   3   2 2316.21  158.60
  15  -3   2 2192.01  233.91
 -15   3  -2 2295.76  253.52
 -15  -3  -2 1961.40  204.84
 -15  -3  -2 2424.63  162.87
  15  -3   3  728.06  171.15
  15   3   3  784.12  117.40
 -15   3  -3  792.36  182.19
 -15  -3  -3  736.25  154.18
 -15  -3  -3  873.27  121.88
  15  -3   4  816.36  109.33
  15   3   4 1293.60  141.79
 -15   3  -4  801.40  191.46
 -15  -3  -4  721.47  140.36
 -15  -3  -4  845.37  163.33
  15  -3   5 3056.63  293.72
  15   3   5 2743.62  224.00
 -15   3  -5 2851.07  188.31
 -15  -3  -5 2331.16  234.35
 -15  -3  -5 2901.87  254.29
  15  -3   6  558.06  173.34
  15   3   6  533.33  153.02
 -15   3  -6  516.23  192.40
 -15  -3  -6  551.53  147.59
 -15  -3  -6  343.02  145.94
  15  -3   7    5.28  131.69
  15   3   7  166.91  116.29
 -15   3  -7   13.37  142.51
 -15  -3  -7   46.02  113.36
 -15  -3  -7 -142.94  113.15
  15   3   8 1031.51  215.97
  15  -3   8 1039.88  239.51
 -15   3  -8 1769.20  252.75
 -15  -3  -8  916.95  214.13
 -15  -3  -8  937.12  201.21
  15   3   9  -84.38   85.26
  15  -3   9  108.96  155.94
 -15   3  -9  267.59  176.26
 -15  -3  -9   81.10  141.07
 -15  -3  -9  148.73   80.10
  15   3  10 3203.70  400.89
  15  -3  10 2623.39  226.46
 -15   3 -10 2897.11  416.38
 -15  -3 -10 2610.33  341.73
 -15  -3 -10 2620.01  323.95
  15   3  11   34.81  179.71
  15  -3  11  -11.36  162.19
 -15  -3 -11  288.40  162.81
 -15  -3 -11  102.75  146.65
 -15   3 -11  -63.72  100.56
  15   3  12  213.30  268.69
  15  -3  12  330.97  227.80
 -15  -3 -12  435.14  221.64
 -15  -3 -12  433.27  203.18
 -15   3 -12  589.61  235.40
  15   3  13    9.05  223.13
  15  -3  13  169.04  188.82
 -15  -3 -13    5.87  187.04
 -15  -3 -13  102.10  168.59
 -15   3 -13  -47.27  195.97
 -15   5  15 -221.00  192.89
 -15   5  14  711.92  240.75
 -15   5  13  -18.18   95.98
 -15   5  12  648.94  220.93
 -15   5  11  326.09  187.60
  15   5 -10 1309.68  135.38
 -15   5  10 1142.57  258.35
  15   5  -9   14.07   50.61
  15   5  -9   43.27   49.80
 -15   5   9   22.68  148.77
  15   5  -8  727.25   64.57
  15   5  -8  880.92   87.50
  15   5  -8 1360.26  186.66
 -15   5   8 1296.70  223.30
  15   5  -7  705.93   64.95
  15   5  -7  530.83   64.82
  15   5  -7  752.30  162.91
 -15   5   7  796.21  204.22
 -15   5   7 1030.44  202.19
  15   5  -6  341.09   83.84
  15   5  -6  515.04   63.92
 -15   5   6  633.86  115.05
 -15   5   6  422.01  114.36
  15   5  -5  444.57  123.03
  15   5  -5   39.16   55.49
 -15   5   5  388.04  161.94
 -15   5   5  299.04  154.01
  15   5  -4 3437.07  269.62
  15   5  -4 2933.72  200.70
  15   5  -4 3108.42  197.58
 -15   5   4 3557.18  361.23
 -15   5   4 2906.16  346.15
  15   5  -3  284.79   73.06
  15   5  -3  245.96  121.75
 -15   5   3  520.86  171.10
 -15   5   3  382.39  169.71
  15   5  -2 2732.63  244.40
  15   5  -2 2970.25  222.18
 -15   5   2 3243.44  351.67
 -15   5   2 3042.66  216.06
  15   5  -1   55.21   68.11
  15   5  -1   94.08   97.57
 -15   5   1   86.48  143.99
 -15   5   1 -126.16   83.62
 -15   5   1   21.80   29.05
 -15  -5   1   47.49   93.31
  15   5   0  778.79  105.19
 -15   5   0  627.68  106.75
 -15  -5   0  716.38  118.93
 -15  -5   0   43.22   56.97
 -15   5   0  362.48   60.49
  15   5   1   34.95   84.05
 -15  -5  -1 -116.11   87.96
 -15   5  -1  329.69  141.67
 -15  -5  -1   -8.27   79.97
 -15   5  -1  -19.39   57.29
  15   5   2   70.06   93.34
 -15  -5  -2  -60.82   95.30
 -15   5  -2  233.05  152.99
 -15  -5  -2   -0.29   89.95
 -15   5  -2    5.32   54.17
  15   5   3 1211.50  167.36
 -15  -5  -3  915.24  161.88
 -15   5  -3 1068.64  260.90
 -15  -5  -3  993.11  166.76
  15   5   4 2049.87  234.31
 -15  -5  -4 1766.13  212.24
 -15   5  -4 1924.61  335.07
 -15  -5  -4 2285.17  228.62
  15   5   5   52.41  119.34
 -15   5  -5  318.63  166.43
 -15  -5  -5  -40.56  104.83
 -15  -5  -5   30.29  121.00
  15   5   6  931.65  187.14
 -15   5  -6  698.34  248.66
 -15  -5  -6  519.16  159.84
 -15  -5  -6  786.42  188.87
  15   5   7  105.56  148.70
 -15   5  -7  190.88  196.61
 -15  -5  -7  219.11  124.82
 -15  -5  -7   57.59  149.64
  15  -5   8  160.66  112.83
  15   5   8  287.00  161.74
 -15  -5  -8   40.27  165.06
 -15   5  -8  113.38  210.89
 -15  -5  -8  171.95  130.95
  15   5   9   80.04  171.63
  15  -5   9  113.59  190.98
 -15   5  -9  287.14  207.61
 -15  -5  -9  -62.54  134.26
 -15  -5  -9  189.42  169.78
  16   0 -20  668.13  190.10
 -16   0  20  555.21  153.33
  16   0 -19   18.56  115.72
 -16   0  19  -27.45  103.24
  16   0 -18 2252.12  258.07
 -16   0  18 2451.14  308.08
  16   0 -17   62.02   70.99
 -16   0  17 -135.19   97.46
  16   0 -16   69.59   74.31
 -16   0  16  261.60  115.43
  16   0 -15  -31.27  110.72
  16   0 -15  -19.01   56.97
 -16   0  15   21.62   76.73
  16   0 -14 1654.27  212.26
  16   0 -14 1415.72  148.00
 -16   0  14 1916.84  145.17
  16   0 -13   84.80   98.79
  16   0 -13  -82.16   66.52
 -16   0  13  -21.65   74.76
  16   0 -12 1664.40  192.98
  16   0 -12 1836.94   97.26
 -16   0  12 1826.95  142.21
  16   0 -11  -64.99   89.88
  16   0 -11   26.79   22.36
 -16   0  11   73.57   64.51
  16   0 -10 5575.20  308.04
 -16   0  10 5419.89  177.65
  16   0  -9  -17.71   45.33
 -16   0   9  -12.51   43.42
  16   0  -8 5589.54  289.54
 -16   0   8 5430.60  173.21
 -16   0   8 5634.28  178.35
  16   0  -7  -83.51   70.89
 -16   0   7   29.09   36.11
 -16   0   7   -1.70   35.03
  16   0  -6  927.68  116.88
 -16   0   6  860.97   60.46
 -16   0   6  995.87  112.89
 -16   0   6  877.88   63.06
  16   0  -5  -23.34   73.78
 -16   0   5    8.85   67.96
 -16   0   5   15.06   41.83
  16   0  -4  481.03   97.16
 -16   0   4  488.87   94.70
 -16   0   4  396.75   46.84
  16   0  -3  -27.43   39.95
  16   0  -3  -16.92   75.22
 -16   0   3  -15.14   58.72
 -16   0   3 -154.03   75.93
  16   0  -2 6198.73  223.72
  16   0  -2 7024.38  335.94
 -16   0   2 6960.28  294.58
 -16   0   2 6945.75  325.58
  16   0  -1  -34.88   65.45
 -16   0   1   -1.36   73.43
 -16   0   1  -17.77   45.20
  16   0   010893.70  426.19
 -16   0   012220.00  475.60
 -16   0   011109.60  515.73
  16   0   1 -104.41   66.70
 -16   0  -1  -51.07   73.71
 -16   0  -1    5.26   84.91
  16   0   2  -66.51   79.73
 -16   0  -2  -76.81   53.65
 -16   0  -2 -125.42   79.38
  16   0   3  -12.43   77.60
 -16   0  -3   29.19   92.12
 -16   0  -3  -51.70   86.60
  16   0   4 1164.28  147.94
 -16   0  -4 1277.23  156.12
  16   0   5  134.90   93.47
 -16   0  -5 -101.94   97.81
  16   0   6 3280.47  176.88
 -16   0  -6 3547.24  298.59
  16   0   7   24.18   62.11
 -16   0  -7  -99.16  152.97
  16   0   8  305.75  148.33
 -16   0  -8  321.51  105.06
  16   0   9   -7.05  135.55
 -16   0  -9  152.38  160.08
  16   0  10 1278.16  250.19
 -16   0 -10 1525.60  290.59
  16   0  11   14.74   86.33
 -16   0 -11 -153.39  173.78
  16   0  12  672.55  134.23
 -16   0 -12  371.12  277.16
  16   0  13  -18.91  164.56
 -16   0 -13   -9.30  119.24
  16   0  14  362.39  222.15
 -16   0 -14  199.61  276.00
  16  -2 -19  -44.10  107.44
  16   2 -19   71.59   99.12
  16  -2 -19  -62.29  115.92
 -16   2  19   14.63  139.82
  16  -2 -18   53.25  121.33
  16   2 -18  301.61  115.82
  16  -2 -18  308.46  131.07
 -16   2  18   86.62  149.02
  16  -2 -17  278.92  119.64
  16   2 -17  434.98  189.37
  16  -2 -17  295.37  131.11
 -16  -2  17  177.45   77.38
 -16   2  17  346.11  200.84
  16   2 -16  234.31   57.76
  16  -2 -16  415.39  117.13
  16   2 -16  716.28  191.39
  16  -2 -16  514.54  131.37
 -16  -2  16  374.25   71.78
 -16   2  16  454.00  153.57
  16  -2 -15  228.22  101.49
  16   2 -15  280.46  172.82
  16  -2 -15  477.78  116.76
 -16  -2  15  184.70   56.96
 -16   2  15  314.46  124.33
  16   2 -14  947.63   64.22
  16  -2 -14 1226.41  131.66
  16   2 -14 1468.29  222.82
  16  -2 -14 1260.90  153.63
 -16  -2  14  800.57   67.20
 -16   2  14 1286.52  159.91
  16  -2 -13   85.73   73.08
  16   2 -13   62.77   78.76
  16  -2 -13   -1.38   53.10
 -16   2  13  122.17   93.20
  16  -2 -12 1664.70  139.00
  16   2 -12 1540.23  230.26
 -16   2  12 1900.21  164.37
  16  -2 -11  114.75   96.04
  16   2 -11   16.04  130.81
 -16   2  11  186.82   88.34
  16  -2 -10 2697.88  202.86
  16   2 -10 2579.11  264.76
 -16   2  10 2939.83  190.47
  16   2  -9 1376.22  115.21
  16  -2  -9 1119.89  136.41
 -16   2   9 1486.25  135.96
  16   2  -8 2522.69  211.42
  16  -2  -8 1960.07  117.54
 -16   2   8 2202.35  157.99
  16   2  -7 -146.65  100.38
  16  -2  -7   69.47   53.16
 -16   2   7  109.65   72.67
 -16   2   7  197.27   73.11
  16  -2  -6 8049.89  330.12
  16   2  -6 8235.05  435.24
 -16   2   6 8016.54  343.08
 -16   2   6 7725.25  335.71
  16  -2  -5  268.36   55.74
  16   2  -5  144.38  108.67
 -16  -2   5  236.11  101.18
 -16   2   5  247.59   80.97
 -16   2   5  161.38   50.67
 -16   2   5  143.96   46.97
  16   2  -4 2183.75   56.93
  16   2  -4 2274.63  200.63
 -16   2   4 2086.93  109.83
 -16   2   4 2171.88  155.14
 -16  -2   4 2035.48  183.82
 -16  -2   4 2017.73   53.55
  16   2  -3 1950.85  174.95
  16   2  -3 1708.83   72.89
 -16  -2   3 1222.62  167.94
 -16   2   3 1661.22  144.86
 -16  -2   3 1507.44   71.99
 -16   2   3 1587.82  131.06
  16   2  -2 2388.49  115.14
  16   2  -2 2724.96  212.40
 -16  -2   2 2487.77  129.74
 -16   2   2 2371.04  132.89
 -16  -2   2 2465.06  112.03
 -16   2   2 2373.02  171.82
  16  -2  -1  116.86   74.66
  16   2  -1    7.59   90.10
  16   2  -1    7.86   39.72
 -16  -2   1   28.94   40.15
 -16   2   1   24.52   77.31
 -16  -2   1  -19.55   47.93
 -16   2   1  -70.58   54.94
  16   2   0 1497.18  103.75
  16  -2   0 1517.17  148.35
 -16   2   0 1589.69  116.65
 -16  -2   0 1304.25  125.89
 -16   2   0 1272.24  158.62
 -16  -2   0 1201.85   99.03
  16   2   1  851.77  135.16
  16  -2   1  750.18   80.60
 -16  -2  -1  895.83  144.04
 -16  -2  -1  845.74   88.55
 -16   2  -1  786.46  141.99
 -16   2  -1  832.00  107.10
  16   2   2 7102.68  324.03
  16  -2   2 6825.02  378.06
 -16   2  -2 6594.78  385.47
 -16  -2  -2 6394.14  301.95
 -16  -2  -2 6568.85  398.76
  16   2   3 2586.98  189.13
  16  -2   3 2355.40  227.72
 -16   2  -3 2487.68  150.17
 -16  -2  -3 2386.54  183.06
 -16  -2  -3 2316.72  235.31
  16   2   4 7426.05  406.82
  16  -2   4 6734.33  303.67
 -16   2  -4 7455.80  470.87
 -16  -2  -4 6856.28  302.58
 -16  -2  -4 6287.10  362.43
  16   2   5  826.07   97.83
  16  -2   5  757.50  175.91
 -16   2  -5  317.56  184.02
 -16   2  -5  558.96  185.01
 -16  -2  -5  677.42  153.88
 -16  -2  -5 1246.25  171.08
  16   2   6  171.49  128.30
  16  -2   6   92.96  130.84
 -16   2  -6   93.88  141.96
 -16  -2  -6   12.34  118.99
 -16  -2  -6  222.69   75.80
  16   2   7 2767.21  284.04
  16  -2   7 2008.60  164.35
 -16   2  -7 2417.54  314.00
 -16  -2  -7 2368.71  259.44
 -16  -2  -7 2087.70  265.86
  16   2   8 1280.32  273.58
  16  -2   8 1336.17  244.35
 -16   2  -8 2433.63  293.52
 -16  -2  -8 1548.33  246.53
 -16  -2  -8 1834.48  255.15
  16   2   9   -2.37  137.25
  16  -2   9  104.58  136.81
 -16  -2  -9   15.53  138.48
 -16  -2  -9 -120.26   82.55
 -16   2  -9   24.22  149.26
  16   2  10 3890.62  412.38
  16  -2  10 3805.60  402.06
 -16  -2 -10 3124.84  393.24
 -16   2 -10 3400.32  416.54
  16  -2  11  151.93  169.52
  16   2  11 -264.48  104.15
 -16  -2 -11   63.47  160.76
 -16  -2 -11  -42.04   95.79
 -16   2 -11   30.42  182.22
  16   2  12 1748.05  292.80
  16  -2  12 1888.40  273.30
 -16  -2 -12 1552.04  275.66
 -16  -2 -12  -76.14  147.94
 -16   2 -12 1864.88  284.38
  16   2  13  244.54  185.43
  16  -2  13   74.74  171.99
 -16  -2 -13  -39.53   99.58
 -16  -2 -13  -22.56   96.43
 -16   2 -13 -149.56  188.24
  16   2  14  451.67  242.80
  16  -2  14  329.82  212.90
 -16  -2 -14  -29.39  122.60
 -16   2 -14  215.83  237.45
  16   4 -17 -154.18  188.03
 -16   4  17  -36.75   98.66
  16   4 -16  514.54  232.97
 -16   4  16  451.04  209.08
  16   4 -15  314.82  185.85
 -16   4  15   31.38  166.76
  16   4 -14   78.96   92.52
  16  -4 -14   14.88   66.84
 -16   4  14   52.65  139.80
  16  -4 -13   52.72   57.15
 -16   4  13    0.30   79.67
  16  -4 -12  927.66   83.18
 -16   4  12 1082.23  204.92
  16   4 -11  421.79   87.99
  16  -4 -11   36.12   43.23
 -16   4  11  301.55  136.94
 -16   4  10   37.16  123.85
  16   4  -9  184.26  146.95
 -16   4   9  289.01  144.14
  16   4  -8 1990.31  249.05
 -16   4   8 2141.17  152.29
  16   4  -7   10.54   25.19
  16   4  -7   16.78   29.71
  16   4  -7   49.39  109.08
 -16   4   7  -24.91  114.74
 -16   4   7  -22.46   67.82
  16   4  -6  343.32   43.25
  16   4  -6  322.79  131.01
  16   4  -6  299.26   49.60
 -16   4   6  328.35   88.71
 -16   4   6  389.81  145.35
  16   4  -5  161.39  127.13
  16   4  -5  254.91   52.90
  16   4  -5  251.05   54.15
 -16   4   5   98.71  138.51
 -16   4   5  131.02  134.26
  16   4  -4  724.21  153.39
  16   4  -4  700.66   58.50
 -16   4   4  749.63  179.51
 -16   4   4  688.57  170.11
  16   4  -3 1128.98  164.02
  16   4  -3 1188.36  100.41
 -16   4   3  851.41   59.53
 -16   4   3 1224.65  195.93
 -16  -4   3  974.29  154.53
  16   4  -2  761.51  155.46
  16   4  -2  889.74  109.10
 -16   4   2 1149.99  114.00
 -16  -4   2  805.06  147.66
 -16   4   2  710.15   71.79
  16   4  -1  275.83   68.46
  16   4  -1  147.84  121.23
 -16   4   1  200.98   67.48
 -16  -4   1  143.59  115.05
 -16   4   1  266.25  140.35
 -16  -4   1  232.25   95.26
  16   4   0 2102.87  137.29
 -16  -4   0 1817.95  123.22
 -16   4   0 2049.29  260.25
 -16   4   0 1611.84  140.23
 -16  -4   0 1895.55  183.11
  16   4   1  222.41   81.39
 -16  -4  -1   51.47  110.68
 -16   4  -1  157.72  150.27
 -16   4  -1  172.48   63.39
 -16  -4  -1  166.21  111.61
  16   4   2  393.47   96.14
 -16  -4  -2  437.30   99.03
 -16   4  -2  783.97  101.61
 -16   4  -2   -6.49   46.39
 -16  -4  -2  601.95  123.19
  16   4   3  957.48  137.25
 -16  -4  -3  758.12  143.75
 -16   4  -3  918.74  228.89
 -16  -4  -3 1151.88  165.74
  16  -4   4  283.96  170.51
  16   4   4  328.85  116.82
 -16  -4  -4  323.71  123.26
 -16   4  -4  330.35  173.32
 -16  -4  -4  174.49  131.75
  16  -4   5   50.89  149.70
  16   4   5   76.23  106.88
 -16  -4  -5   85.47  113.68
 -16   4  -5    8.40  156.19
  16   4   6 1583.38  200.34
  16  -4   6  728.01  152.46
 -16   4  -6 1505.09  164.31
 -16  -4  -6 1308.86  210.09
 -16  -4  -6 1338.48  203.45
  16   4   7  181.88  133.80
  16  -4   7  128.46  165.67
 -16   4  -7  168.95  177.40
 -16  -4  -7  -28.45  137.21
 -16  -4  -7   57.62  130.01
  16  -4   8  739.99  250.72
  16   4   8  892.32  215.89
 -16   4  -8 1098.47  263.78
 -16  -4  -8  887.74  219.06
 -16  -4  -8  748.56  197.98
  16  -4   9   35.68  103.46
  16   4   9  -36.85  157.89
 -16  -4  -9   -4.95  156.64
 -16   4  -9  213.91  112.57
 -16  -4  -9  120.20  141.84
  16   4  10   -2.39  174.27
  16  -4  10  -48.95  181.74
 -16   4 -10  -19.06  206.16
 -16  -4 -10   34.88  142.53
 -16  -4 -10  298.09  167.63
  16   4  11  193.88  118.70
  16  -4  11   79.51  202.87
 -16   4 -11  207.05  227.84
 -16  -4 -11   93.83  160.63
 -16  -4 -11   23.74  188.58
 -16   6  11 -131.22  200.28
 -16   6  10  141.40  196.45
 -16   6  10  116.80  117.28
 -16   6   9 -147.13  174.55
 -16   6   9  167.38  173.16
 -16   6   8  135.25  204.74
 -16   6   8  261.06  203.37
  16   6  -7  121.65  140.64
 -16   6   7  250.22  188.78
 -16   6   7  157.59  196.61
  16   6  -6 1308.63  213.95
 -16   6   6 1174.25  302.44
 -16   6   6 1786.50  295.74
  16   6  -5  282.73  130.46
  16   6  -5   18.23  100.64
  16   6  -5  113.72  104.29
 -16   6   5  178.14  193.47
 -16   6   5  575.11  187.21
  16   6  -4  664.14  105.37
  16   6  -4  891.93  108.24
  16   6  -4  643.08  167.66
 -16   6   4  998.26  152.93
 -16   6   4  843.96  250.34
  16   6  -3   77.96  115.18
  16   6  -3   25.04   78.41
  16   6  -3  202.69  107.87
 -16   6   3  141.62  180.14
 -16   6   3  -24.06  176.11
  16   6  -2 1494.14  158.04
  16   6  -2 1734.01  211.56
 -16   6   2 1859.65  342.74
 -16   6   2 2076.13  195.90
  16   6  -1  155.49   93.50
  16   6  -1   42.17   67.74
 -16   6   1  170.59  173.39
 -16   6   1  -53.36  172.45
  16   6   0 1862.64  258.21
 -16   6   0 1774.67  327.86
 -16   6   0 1745.86  203.41
  16   6   1  129.39  107.40
 -16   6  -1   -3.76  113.30
 -16  -6  -1   45.70  105.29
 -16   6  -1  184.38  104.44
  16   6   2  459.01  126.25
 -16  -6  -2  315.77  116.87
 -16  -6  -2  -14.36   72.06
 -16   6  -2  673.38  214.92
  16   6   3  121.24  114.78
 -16   6  -3  166.18  182.43
 -16  -6  -3   23.79   99.55
 -16  -6  -3  -64.39   67.26
  16   6   4 1352.37  227.32
 -16   6  -4 1918.04  345.61
 -16  -6  -4  814.98  190.14
 -16  -6  -4 1731.25  226.64
  16   6   5  -59.89  127.11
 -16  -6  -5  230.23  108.04
 -16   6  -5 -204.49  188.68
 -16  -6  -5  -98.22  127.33
  17  -1 -20 1572.85  244.83
  17   1 -20 1465.89  195.02
  17  -1 -20 1155.52  198.97
 -17   1  20  854.60  238.70
  17  -1 -19  -63.29  127.43
  17   1 -19  153.84   94.98
  17  -1 -19 -106.16   98.43
 -17  -1  19  -21.54   92.35
 -17   1  19  120.19  126.23
  17   1 -18  152.39  100.56
  17  -1 -18  253.90  140.82
  17   1 -18  223.33  177.82
  17  -1 -18  279.80  109.23
 -17  -1  18  166.46   72.82
 -17   1  18  177.97  124.49
  17   1 -17  233.08   96.39
  17  -1 -17  412.47  141.41
  17   1 -17  290.33  183.19
  17  -1 -17  315.87  108.62
 -17  -1  17  300.14   72.26
 -17   1  17  515.14  135.59
  17   1 -16  814.32   86.29
  17  -1 -16 1350.01  175.60
  17  -1 -16 1350.16  186.27
 -17  -1  16 1159.76  120.37
 -17   1  16  757.04  203.28
  17   1 -15  102.00  122.59
  17  -1 -15  -25.85   94.65
  17  -1 -15  -29.37   71.25
  17   1 -15   57.22   54.51
 -17  -1  15   41.95   57.77
 -17   1  15 -130.52   81.26
  17   1 -14 1112.86  119.01
  17  -1 -14 1060.33  150.01
  17  -1 -14 1106.62  114.77
  17   1 -14  757.61   80.29
 -17  -1  14  802.19   83.75
 -17   1  14 1065.31  131.72
  17  -1 -13   21.27   88.23
  17   1 -13   78.62  115.65
  17  -1 -13  -28.39   38.98
  17   1 -13   32.32   27.74
 -17  -1  13   87.17   41.45
 -17   1  13   95.14   70.01
  17  -1 -12 1324.94  150.39
  17   1 -12 1215.20  189.31
 -17  -1  12 1227.13   62.35
 -17   1  12 1430.19  120.74
  17  -1 -11  100.89   89.87
  17   1 -11  249.44  117.58
 -17   1  11  118.91   88.09
  17  -1 -10 1624.53  141.75
  17   1 -10 1376.09  188.59
 -17   1  10 1322.99  103.18
  17  -1  -9  489.20   99.40
  17   1  -9  797.57  139.22
 -17   1   9  682.51  100.52
  17   1  -8  858.65  133.38
  17  -1  -8  759.46   98.78
 -17   1   8  587.54   71.74
  17  -1  -7 1537.35  125.53
  17   1  -7 1598.94  103.96
 -17   1   7 1552.07   96.72
 -17   1   7 1384.60   93.39
  17  -1  -6 3084.06  173.32
  17   1  -6 3157.63  147.20
 -17   1   6 2736.73  175.11
 -17   1   6 2798.48  157.62
 -17  -1   6 3048.51  209.25
 -17   1   6 2955.78  132.80
  17   1  -5 2564.79  200.44
  17  -1  -5 2403.98  148.68
 -17   1   5 2297.55  121.35
 -17  -1   5 2342.18  180.67
 -17   1   5 2068.28  136.04
 -17  -1   5 2018.28   57.86
  17  -1  -4 1036.43  106.49
  17   1  -4 1000.63  146.39
  17   1  -4  956.84   51.15
 -17   1   4  862.57  101.38
 -17  -1   4  949.46  139.62
 -17   1   4  918.08   93.20
 -17  -1   4  919.80   62.72
  17   1  -3 2910.17  113.30
  17   1  -3 3230.45  146.91
 -17  -1   3 3014.46  139.45
 -17   1   3 3583.01  162.93
 -17  -1   3 2808.18  120.26
 -17   1   3 2985.96  175.60
  17   1  -2 5281.54  308.59
  17   1  -2 4901.24  197.67
  17  -1  -2 4923.59  222.04
 -17   1   2 5262.26  235.26
 -17   1   2 4871.93  240.73
 -17  -1   2 4690.20  203.15
 -17  -1   2 5053.42  199.18
  17   1  -1 1164.84  105.87
  17  -1  -1 1084.41  110.39
 -17   1   1 1145.95  113.45
 -17  -1   1 1052.83  149.36
 -17  -1   1 1105.00  111.83
 -17   1   1  905.17  118.19
  17   1   0 4646.41  240.22
  17  -1   0 4325.17  231.07
 -17   1   0 4647.66  252.25
 -17  -1   0 4872.82  205.90
 -17   1   0 4622.70  248.89
 -17  -1   0 4205.02  200.37
  17   1   1  -16.36   60.82
  17  -1   1  -54.97   79.60
 -17   1  -1   89.49   84.28
 -17   1  -1  -44.26   81.67
 -17  -1  -1   62.13   97.94
  17   1   2 5723.15  348.09
  17  -1   2 5470.81  297.78
 -17   1  -2 5885.95  333.68
 -17  -1  -2 5516.29  352.97
 -17   1  -2 5807.18  325.41
 -17  -1  -2 5681.86  299.73
  17  -1   3 1085.98  171.03
  17   1   3 1644.07  148.72
 -17   1  -3 1427.97  178.35
 -17  -1  -3 1404.31  187.16
 -17  -1  -3 1705.29  162.09
  17   1   4 1531.00  165.06
  17  -1   4 1099.60  109.90
 -17   1  -4 1270.93  204.07
 -17  -1  -4 1386.36  118.65
 -17  -1  -4 1555.76  120.79
  17   1   5  144.74  118.25
  17  -1   5  160.19  128.26
 -17   1  -5  296.43  142.01
 -17  -1  -5  247.22  138.25
 -17  -1  -5  163.98  130.85
  17   1   6 4069.16  326.66
  17  -1   6 4065.38  341.84
 -17  -1  -6 4402.89  233.47
 -17  -1  -6 3233.57  403.83
 -17   1  -6 4076.88  256.17
  17   1   7  229.81  118.87
  17  -1   7   24.25  123.83
 -17  -1  -7  -43.96   75.30
 -17  -1  -7 -113.47  148.41
 -17   1  -7    6.54  128.97
  17   1   8 2108.68  280.23
  17  -1   8 2074.50  175.77
 -17  -1  -8 2125.14  197.05
 -17   1  -8 2211.56  296.21
  17   1   9  776.79  198.24
  17  -1   9  606.91  203.11
 -17  -1  -9  476.37  220.36
 -17   1  -9  422.17  209.29
  17   1  10 1880.97  286.74
  17  -1  10 1703.49  294.19
 -17  -1 -10 1559.33  317.26
 -17   1 -10 1922.74  309.42
  17   1  11  129.88  173.71
  17  -1  11   -2.46  175.21
 -17  -1 -11  -43.47  194.95
 -17   1 -11  355.88  202.29
  17   1  12 1925.40  346.81
  17  -1  12 2255.91  352.52
 -17  -1 -12 2041.47  367.63
 -17   1 -12 2029.19  386.72
  17   1  13  -68.33  107.45
  17  -1  13    7.16  183.18
 -17  -1 -13 -138.26  197.33
 -17   1 -13  189.26  224.51
  17   1  14  576.23  256.39
  17  -1  14  419.49  255.42
 -17  -1 -14  290.06  279.52
 -17   1 -14  425.93  176.96
  17  -3 -18  191.25  106.70
  17   3 -18  345.72  124.71
  17  -3 -18   23.68   94.49
 -17   3  18  307.15  176.65
  17  -3 -17  278.30  108.61
  17   3 -17  534.47  126.66
  17  -3 -17  103.70   93.88
 -17   3  17  637.80  185.77
  17  -3 -16  248.78   86.50
  17   3 -16  251.10  180.58
  17  -3 -16  -13.59   79.72
 -17   3  16  205.39  143.49
  17  -3 -15 1196.82  136.33
  17   3 -15 1636.44  271.24
 -17   3  15 1636.67  135.11
  17  -3 -14   86.54   71.55
 -17   3  14  115.01  121.71
  17  -3 -13 1380.46  150.63
  17   3 -13 1137.50  151.75
 -17   3  13 1383.22  200.06
  17   3 -12 2895.77  311.69
  17  -3 -12 2449.95  144.27
 -17   3  12 2878.65  249.04
  17   3 -11 2436.32  266.94
  17  -3 -11 1667.14  107.40
 -17   3  11 1569.04  204.45
  17   3 -10 2947.27  300.62
  17  -3 -10 2756.79  169.09
 -17   3  10 2747.64  242.60
  17  -3  -9   68.74   64.55
  17   3  -9  166.18   77.24
  17  -3  -8  257.48   67.47
  17   3  -8  135.22  138.05
 -17   3   8  265.43  113.69
  17   3  -7  -34.54  116.54
  17  -3  -7    1.72   40.95
 -17   3   7  252.37   97.67
 -17   3   7  115.05   96.78
  17   3  -6 2680.40  157.84
 -17   3   6 2514.03  214.49
 -17   3   6 2226.48  209.73
  17   3  -5  693.84  159.48
 -17   3   5  664.15  137.62
 -17   3   5  536.21  131.64
 -17  -3   5  607.08   83.78
  17   3  -4 1586.14   89.30
  17   3  -4 2034.72  201.18
 -17   3   4 1445.46   81.23
 -17  -3   4 1668.23  115.62
 -17   3   4 1518.57  183.12
  17   3  -3 1537.59   86.69
  17   3  -3 1405.43  195.89
 -17  -3   3 1528.56  183.19
 -17   3   3 1593.34  116.49
 -17  -3   3 1559.52   90.58
 -17   3   3 1457.79   89.75
  17   3  -2  709.30  150.97
  17   3  -2  665.45   58.64
 -17  -3   2  703.41  144.92
 -17   3   2  736.92  141.43
 -17   3   2  544.39   71.97
 -17  -3   2  611.12   82.95
  17   3  -1  123.98  108.78
  17   3  -1   85.69   49.08
 -17  -3   1   18.19  102.36
 -17  -3   1    7.86   50.35
 -17   3   1   99.70  110.68
 -17   3   1   50.68   76.17
  17   3   0 1835.39  117.86
 -17  -3   0 1654.90  125.12
 -17   3   0 1714.76  124.15
 -17  -3   0 2048.52  202.08
 -17   3   0 1946.84  227.86
  17  -3   1 1883.67  224.50
  17   3   1 1855.28  133.88
 -17  -3  -1 1851.58  187.95
 -17   3  -1 1786.61  236.70
 -17   3  -1 1885.90  141.15
 -17  -3  -1 1945.51  210.41
  17  -3   2    3.15  120.46
  17   3   2  242.98   80.68
 -17   3  -2  -48.22  126.44
 -17  -3  -2  149.55   78.96
 -17   3  -2   22.88   45.42
 -17  -3  -2  -52.58  110.44
  17   3   3  122.87   81.50
  17  -3   3  -96.50  118.67
 -17   3  -3  -90.21   70.59
 -17  -3  -3  -71.46  111.88
 -17  -3  -3  -96.78   84.56
  17   3   4  533.55  122.82
  17  -3   4  417.00  100.51
 -17   3  -4  529.05  177.85
 -17  -3  -4  319.37  153.80
 -17  -3  -4  497.02  121.22
  17   3   5  201.85  120.84
  17  -3   5  304.23  154.60
 -17   3  -5  187.97  165.57
 -17  -3  -5  237.52  119.18
 -17  -3  -5  212.64  135.11
  17   3   6  288.67  135.96
  17  -3   6  486.13  156.28
 -17   3  -6  151.43  101.53
 -17  -3  -6    1.40  126.31
 -17  -3  -6   62.37  140.03
  17   3   7  339.49  164.66
  17  -3   7  503.94  187.59
 -17   3  -7  584.44  200.37
 -17  -3  -7  258.73  156.62
 -17  -3  -7  525.72  166.90
  17   3   8  458.98  169.51
  17  -3   8  132.79  188.48
 -17   3  -8  573.90  205.14
 -17  -3  -8  393.54  169.01
 -17  -3  -8  211.42  168.76
  17   3   9 -268.74  166.08
  17  -3   9  165.28  156.48
 -17   3  -9  105.71  103.51
 -17  -3  -9  -12.19  141.83
 -17  -3  -9   -9.78  136.45
  17   3  10  113.95  124.83
  17  -3  10  346.98  203.32
 -17  -3 -10  231.30  184.56
 -17  -3 -10  381.72  176.82
 -17   3 -10  535.48  214.18
  17   3  11  519.39  236.57
  17  -3  11   92.29  213.59
 -17  -3 -11  234.39  202.39
 -17  -3 -11  331.68  111.30
 -17   3 -11  214.35  224.31
  17   3  12   59.36  230.95
  17  -3  12  241.16  128.69
 -17  -3 -12  338.39  212.81
 -17  -3 -12  126.62  191.06
 -17   3 -12  317.92  228.18
 -17   5  14  217.18  196.43
 -17   5  13  -26.01  160.49
 -17   5  12  117.35  169.32
 -17   5  11 -214.73  178.63
 -17   5  10  829.90  238.37
  17   5  -9  107.51  123.59
 -17   5   9  -34.18  145.53
 -17   5   9  -85.50  145.22
 -17   5   8 1778.45  285.86
 -17   5   8 2032.85  295.90
  17   5  -7  517.84   70.99
  17   5  -7  663.61   74.19
 -17   5   7  843.43  213.94
 -17   5   7  750.69  207.08
  17   5  -6  249.89   51.57
  17   5  -6  395.17   52.46
  17   5  -6  388.32  150.96
 -17   5   6  327.29  187.49
 -17   5   6  463.58  178.13
  17   5  -5  164.64  128.13
  17   5  -5  146.53   52.64
  17   5  -5  130.96   73.51
 -17   5   5  124.23  166.07
 -17   5   5  115.11  154.07
  17   5  -4  839.08   83.23
  17   5  -4 1120.39  177.72
  17   5  -4 1052.75  115.85
 -17   5   4  947.61  137.31
 -17   5   4  670.62  219.90
  17   5  -3  -37.81  104.94
  17   5  -3   42.38   55.44
 -17   5   3   99.80  143.74
 -17   5   3 -268.75  135.41
  17   5  -2  383.48  142.99
  17   5  -2  463.49   84.80
 -17   5   2  424.36  200.22
 -17   5   2  412.83  110.97
 -17  -5   2  494.64  137.78
  17   5  -1  -12.00   68.69
  17   5  -1  216.19  103.49
 -17   5   1  359.59   90.10
 -17  -5   1  177.03  110.14
 -17   5   1   78.03   91.26
 -17   5   1   51.79   46.35
  17   5   0 2593.39  181.10
 -17  -5   0 2138.41  236.51
 -17   5   0 1558.61  136.05
 -17   5   0 3491.12  336.89
 -17  -5   0 2456.90  179.76
  17   5   1  294.30  100.19
 -17  -5  -1  218.78  125.90
 -17   5  -1  244.44  193.47
 -17   5  -1  220.64   86.40
 -17  -5  -1  333.91  104.32
  17   5   2  665.95  143.31
 -17  -5  -2  635.44  165.84
 -17   5  -2  989.33  150.03
 -17   5  -2  842.48   95.75
 -17  -5  -2  838.21  146.38
  17   5   3   36.40  103.91
 -17  -5  -3  137.03  112.05
 -17   5  -3  101.55  174.50
 -17   5  -3   30.95   43.24
 -17  -5  -3  145.03  104.56
  17   5   4 1340.16  188.35
 -17  -5  -4  903.74  194.19
 -17   5  -4 1276.92  295.80
 -17  -5  -4 1483.83  190.49
  17   5   5   62.78  117.93
 -17   5  -5  271.57  104.87
 -17  -5  -5  -57.36  119.01
 -17  -5  -5 -142.97  121.27
  17   5   6 1023.78  201.44
 -17   5  -6  991.79  285.17
 -17  -5  -6  553.93  191.73
 -17  -5  -6 1317.63  207.41
  17   5   7  159.33  141.45
 -17  -5  -7  -86.25  140.29
 -17   5  -7  -29.68  194.87
 -17  -5  -7 -203.73  128.19
  17  -5   8   12.15  116.98
  17   5   8  305.95  164.61
 -17  -5  -8  221.75  168.24
 -17   5  -8  131.15  225.91
 -17  -5  -8  167.77  146.87
  18   0 -20  838.89  192.39
  18   0 -20   68.56  110.42
 -18   0  20  291.77  118.78
  18   0 -19  -45.57  150.71
  18   0 -19  126.37   81.96
 -18   0  19    4.52   98.68
  18   0 -18   21.34  168.47
  18   0 -18  273.91   92.73
 -18   0  18  430.13  156.43
  18   0 -17  -24.17  126.32
  18   0 -17    7.66   65.61
 -18   0  17   62.03   80.24
  18   0 -16 1291.15  196.78
  18   0 -16  804.66  135.85
 -18   0  16  999.13  154.75
  18   0 -15  -80.84  112.89
  18   0 -15   29.93   53.66
 -18   0  15   46.81   82.69
  18   0 -14 1514.61  194.79
 -18   0  14 1284.00  110.44
  18   0 -13   86.81  102.06
 -18   0  13  -41.66   51.96
  18   0 -12 6572.40  411.63
 -18   0  12 6918.64  254.82
  18   0 -11   -7.73   97.73
 -18   0  11  -28.22   55.53
  18   0 -10 6561.19  357.55
 -18   0  10 5872.88  217.88
  18   0  -9   61.41   88.61
 -18   0   9   31.50   42.42
 -18   0   9   46.85   40.50
  18   0  -8 5018.97  191.55
 -18   0   8 4814.15  156.44
 -18   0   8 4717.01  160.38
  18   0  -7   66.78   45.99
 -18   0   7    5.89   37.73
 -18   0   7  -36.07   39.36
  18   0  -6  682.37  121.45
 -18   0   6  717.63  110.15
 -18   0   6  665.03   62.44
 -18   0   6  700.64   65.72
  18   0  -5  -32.82   79.45
 -18   0   5   -7.37   32.80
 -18   0   5  -27.15   75.02
  18   0  -410132.00  462.07
 -18   0   410046.30  451.39
 -18   0   4 9819.03  360.79
  18   0  -3  -90.77   79.36
  18   0  -3  -54.84   42.15
 -18   0   3   30.50   61.49
 -18   0   3  124.41   79.99
  18   0  -2 6237.58  229.46
 -18   0   2 6692.35  250.86
 -18   0   2 6492.26  337.36
  18   0  -1  -35.66   51.64
 -18   0   1   11.47   63.89
 -18   0   1 -119.91   87.32
  18   0   0 1064.55  107.54
 -18   0   0  975.99  121.61
 -18   0   0 1280.00  152.19
  18   0   1   42.52   71.60
 -18   0  -1  108.96   95.03
 -18   0  -1   75.17   83.61
  18   0   2 2455.95  185.71
 -18   0  -2 2438.08  222.72
 -18   0  -2 2869.22  192.91
  18   0   3  -17.60   88.58
 -18   0  -3  -95.30  103.60
 -18   0  -3    9.84   89.43
  18   0   4  209.51  106.36
 -18   0  -4   -5.25  130.48
 -18   0  -4  170.18  117.05
  18   0   5  -91.46  108.97
 -18   0  -5  159.75   72.74
 -18   0  -5  -61.96  121.50
  18   0   6 4763.15  347.78
 -18   0  -6 4179.33  364.17
  18   0   7 -119.19  123.84
 -18   0  -7  373.84  161.72
  18   0   8  195.72  147.96
 -18   0  -8  162.89  108.78
  18   0   9  -65.26  134.38
 -18   0  -9   43.06  153.53
  18   0  10 -122.55  160.26
 -18   0 -10 -115.97  190.99
  18   0  11   71.91  173.66
 -18   0 -11  237.89  209.09
  18   0  12  255.40  205.28
 -18   0 -12  336.31  249.42
  18   0  13   36.91  193.38
 -18   0 -13 -128.29  139.69
  18  -2 -19  210.73  136.81
  18   2 -19  328.76  216.43
  18  -2 -19  505.20  145.52
 -18   2  19   49.34  166.91
  18   2 -18  -57.22  163.72
  18  -2 -18  -18.98  109.13
  18  -2 -18 -146.23  103.82
 -18   2  18  185.63  132.92
  18  -2 -17  108.72   97.77
  18   2 -17   41.43   92.39
  18  -2 -17   10.26   62.27
 -18   2  17   -6.67  115.24
  18  -2 -16  275.35  107.22
  18   2 -16  474.18  172.40
  18  -2 -16   54.24   65.08
 -18   2  16  282.95  130.26
  18  -2 -15  321.43  138.21
  18   2 -15  525.78  165.56
  18  -2 -15   33.85   63.24
 -18   2  15  475.31  156.38
  18  -2 -14  164.00   79.49
  18   2 -14 -198.88  140.93
 -18   2  14  -17.78   93.57
  18   2 -13  307.73   94.65
 -18   2  13  241.34  105.02
  18  -2 -12 1577.87  143.78
  18   2 -12 1535.63  242.69
 -18   2  12 1851.69  161.32
  18  -2 -11  654.04  100.62
  18   2 -11 1931.51  196.13
 -18   2  11  588.97  162.31
  18   2 -10 2525.89  265.68
  18  -2 -10 2442.68  154.83
 -18   2  10 2501.84  178.31
  18   2  -9  145.84   76.96
  18  -2  -9  205.77   69.08
 -18   2   9  106.92   85.48
  18  -2  -8 1949.27  127.08
  18   2  -8 2011.85  227.63
 -18   2   8 1893.31  153.89
 -18   2   8 1787.14  150.51
  18  -2  -7  240.55   66.47
  18   2  -7  356.47  124.04
 -18   2   7  155.64   85.05
 -18   2   7  258.88   84.76
  18  -2  -6 1789.02  152.22
  18   2  -6 1630.25  204.58
 -18   2   6 1573.77  143.38
 -18   2   6 1595.37  108.21
 -18  -2   6 1927.23  118.45
 -18   2   6 1672.03  148.06
  18  -2  -5   34.00   32.91
  18   2  -5  -90.80   60.92
 -18   2   5   18.51   72.69
 -18  -2   5   67.19   55.22
 -18   2   5    8.18   72.30
 -18   2   5   70.52   41.95
  18   2  -4 4591.64  210.46
  18   2  -4 4476.98  115.36
 -18   2   4 4085.56  191.84
 -18  -2   4 4309.77  111.88
 -18  -2   4 4490.24  193.39
 -18   2   4 4434.92  250.29
  18   2  -3  584.88   55.43
  18   2  -3  595.51   85.32
 -18  -2   3  598.73   81.59
 -18  -2   3  597.46   55.39
 -18   2   3  697.84   82.43
 -18   2   3  500.09  106.26
  18   2  -2 3978.88  189.98
  18   2  -2 3712.54  163.57
 -18  -2   2 3832.69  182.08
 -18   2   2 3789.19  242.27
 -18  -2   2 3650.61  162.27
  18   2  -1  792.74   90.30
  18   2  -1  752.59   95.16
  18  -2  -1  567.70  117.61
 -18   2   1  549.36  130.05
 -18  -2   1  460.06   87.82
 -18  -2   1  637.58   82.39
 -18   2   1  618.56   95.62
  18   2   0 2625.55  141.59
  18  -2   0 2462.47  205.00
 -18   2   0 2588.59  219.69
 -18   2   0 2474.67  167.44
 -18  -2   0 2361.03  135.35
 -18  -2   0 2431.19  234.26
  18  -2   1 2069.18  127.73
  18   2   1 2101.37  141.37
 -18   2  -1 2207.99  128.94
 -18  -2  -1 1911.40  226.81
 -18  -2  -1 1992.47  141.16
 -18   2  -1 1810.35  164.76
  18   2   2 7393.15  463.01
  18  -2   2 8282.62  461.23
 -18   2  -2 8126.82  487.19
 -18  -2  -2 8690.85  512.48
 -18   2  -2 7737.60  417.19
 -18  -2  -2 7091.79  362.97
  18   2   3 2293.29  204.08
  18  -2   3 2358.75  248.53
 -18   2  -3 3193.08  271.52
 -18  -2  -3 2212.69  212.31
 -18  -2  -3 2788.36  164.09
  18   2   4  467.70  133.81
  18  -2   4  467.61  162.11
 -18   2  -4  485.04  171.97
 -18  -2  -4  526.15  132.33
 -18  -2  -4  608.46  162.50
  18  -2   5   79.19  135.14
  18   2   5  250.91  113.26
 -18   2  -5  129.43   85.25
 -18  -2  -5   -0.19  132.75
 -18  -2  -5  147.54  118.72
  18  -2   6  750.27  204.23
  18   2   6  871.62  116.71
 -18   2  -6  896.32  246.44
 -18  -2  -6 1380.11  115.57
 -18  -2  -6 1379.08  213.53
  18   2   7    8.32  127.23
  18  -2   7  -56.93  128.96
 -18   2  -7   33.91  157.53
 -18  -2  -7 -229.83  124.09
 -18  -2  -7   29.01   78.69
  18   2   8 2029.08  278.94
  18  -2   8 1643.73  166.70
 -18  -2  -8 2203.15  278.70
 -18  -2  -8 1980.55  281.75
 -18   2  -8 2495.10  311.80
  18   2   9   35.18  155.49
  18  -2   9   14.63  155.56
 -18  -2  -9   34.30  157.56
 -18  -2  -9  211.04  154.54
 -18   2  -9  153.32  171.32
  18   2  10 2794.70  363.26
  18  -2  10 2788.70  351.39
 -18  -2 -10 2630.62  359.18
 -18  -2 -10 2167.27  363.00
 -18   2 -10 2745.03  391.49
  18   2  11  122.94  180.67
  18  -2  11    8.28  163.22
 -18  -2 -11 -161.19   99.87
 -18  -2 -11   51.82  171.46
 -18   2 -11  -90.03  185.31
  18   2  12  449.17  244.99
  18  -2  12  532.79  226.00
 -18  -2 -12  183.19  135.66
 -18  -2 -12  379.60  229.84
 -18   2 -12  570.21  151.15
  18   2  13   70.55  225.03
  18  -2  13  279.84  208.73
 -18  -2 -13 -104.74  125.77
 -18  -2 -13  389.00  126.97
 -18   2 -13  232.69  239.96
  18   4 -16  484.43  221.48
 -18   4  16  198.34  187.73
 -18   4  15  -89.48  151.14
 -18   4  14 3051.30  338.96
  18  -4 -13    8.31   42.18
  18   4 -13  109.32   91.79
 -18   4  13  -50.28  131.56
  18  -4 -12  -35.04   48.32
 -18   4  12  151.45  126.43
  18  -4 -11   34.89   33.86
 -18   4  11  209.66   77.50
  18   4 -10  851.76  202.44
 -18   4  10  665.35  189.29
 -18   4   9  733.89  178.70
 -18   4   9  647.84  181.45
  18   4  -8  402.78  169.99
 -18   4   8  567.71  163.16
 -18   4   8  548.87  166.78
  18   4  -7  504.08  152.43
 -18   4   7  368.02  150.46
 -18   4   7  136.99  148.20
  18   4  -6 1245.58  197.69
 -18   4   6  919.89  194.76
 -18   4   6  830.16  186.96
  18   4  -5  -36.17  117.90
  18   4  -5   25.31   37.86
  18   4  -5   31.46   33.99
 -18   4   5 -135.45  120.77
 -18   4   5   27.97   68.91
  18   4  -4  285.44  137.85
  18   4  -4  296.88   55.75
 -18  -4   4  298.82   78.36
 -18   4   4  369.57  148.68
 -18   4   4  128.50  147.22
  18   4  -3  598.81  145.70
  18   4  -3  558.37   70.52
 -18   4   3  291.43   62.15
 -18   4   3  415.67   94.95
 -18  -4   3  458.29  134.08
 -18   4   3  -82.50   89.26
  18   4  -2  185.81  135.85
  18   4  -2  353.39   78.29
 -18  -4   2   52.58  125.45
 -18   4   2  116.05  145.91
 -18  -4   2  238.77   61.58
 -18   4   2  267.14   68.17
  18   4  -1 1286.23  114.67
  18   4  -1 1100.63  124.80
 -18  -4   1  815.97  173.31
 -18   4   1  515.25  110.84
 -18   4   1  814.98  198.07
 -18  -4   1  983.82   97.50
  18   4   0 1588.65  165.51
 -18  -4   0 1575.54  203.94
 -18   4   0 1596.57  257.33
 -18   4   0 1280.83  107.42
 -18  -4   0 1526.45  130.07
  18   4   1  911.67  114.40
 -18  -4  -1 1101.62  174.74
 -18   4  -1  944.95  136.91
 -18   4  -1  786.64  100.59
 -18  -4  -1 1042.97  121.19
  18   4   2   -1.98   77.58
 -18  -4  -2  -46.69   80.72
 -18   4  -2  -33.95  144.34
 -18   4  -2  -27.79   71.53
 -18  -4  -2   40.48  111.41
  18   4   3  552.53  107.36
 -18   4  -3 1009.19  183.16
 -18   4  -3  -35.35   56.59
 -18  -4  -3  663.49  139.05
  18  -4   4 1323.40  268.96
  18   4   4 1465.72  180.01
 -18  -4  -4 1652.50  189.02
 -18   4  -4 1373.77  164.88
 -18  -4  -4 1545.79  215.82
  18  -4   5   -5.98  155.64
  18   4   5 -190.67  112.07
 -18   4  -5  -34.31  168.47
 -18  -4  -5  -54.34  114.92
 -18  -4  -5   37.66  123.93
  18  -4   6 1032.16  142.15
  18   4   6  731.01  184.04
 -18   4  -6  797.27  251.54
 -18  -4  -6  459.74  181.75
 -18  -4  -6  674.69  197.36
  18   4   7  880.39  175.97
  18  -4   7  543.11  218.19
 -18   4  -7  468.32  138.47
 -18  -4  -7    4.20  173.40
 -18  -4  -7  358.99  179.41
  18   4   8  683.44  226.03
  18  -4   8  773.46  269.35
 -18   4  -8  812.80  287.61
 -18  -4  -8 1492.93  216.81
 -18  -4  -8  609.84  213.03
  18   4   9 -141.30  164.10
  18  -4   9   24.85  183.80
 -18   4  -9  -26.77  191.33
 -18  -4  -9   36.74  153.50
 -18  -4  -9  -73.15  149.11
  18   4  10  -65.70  193.85
  18  -4  10  263.36  121.72
 -18   4 -10 -140.42  136.74
 -18  -4 -10  275.30  181.90
 -18  -4 -10  377.80  165.89
 -18   6  10  284.18  208.64
 -18   6  10   95.86  208.96
 -18   6   9 -362.60  202.00
 -18   6   9   47.12  200.88
  18   6  -8  -63.09   80.96
 -18   6   8    6.84  166.99
 -18   6   8  211.43  172.14
  18   6  -7  159.13  158.81
 -18   6   7  147.41  203.71
 -18   6   7  371.24  126.08
  18   6  -6 1018.25  191.11
 -18   6   6  324.71  265.04
 -18   6   6  702.67  256.33
  18   6  -5   99.11  129.98
 -18   6   5  120.82  109.17
 -18   6   5 -148.11  180.37
  18   6  -4  320.86  144.41
  18   6  -4  203.80   82.64
 -18   6   4  250.29  215.00
 -18   6   4  226.61  206.25
  18   6  -3   72.07  121.52
  18   6  -3  -10.25   68.99
  18   6  -3   30.64   72.02
 -18   6   3  349.20  179.59
 -18   6   3 -218.79  166.09
  18   6  -2  117.55   80.55
  18   6  -2  148.65   91.30
 -18   6   2  294.93  197.74
 -18   6   2  582.64  196.88
  18   6  -1  -93.50  114.48
 -18   6   1  138.97  165.48
 -18   6   1   23.27  165.15
  18   6   0  296.46  116.22
 -18   6   0  390.44  226.86
 -18   6   0  231.59  126.30
  18   6   1  133.62  107.02
 -18   6  -1  150.50  201.58
 -18  -6  -1  131.83  118.68
 -18   6  -1  -44.29  111.54
  18   6   2 1537.56  160.79
 -18   6  -2 1630.04  289.94
 -18  -6  -2 1129.82  165.80
 -18  -6  -2  113.09   92.31
  18   6   3  211.39  122.27
 -18   6  -3  195.15  214.83
 -18  -6  -3   16.16  121.79
 -18  -6  -3   10.07  124.42
  18   6   4  399.77  145.75
 -18   6  -4  146.30  243.39
 -18  -6  -4  257.77  138.46
 -18  -6  -4   41.46  147.13
  19  -1 -19   74.15   81.52
  19  -1 -19  148.21   99.61
  19   1 -19  151.51  172.20
 -19   1  19 -158.60  176.53
  19  -1 -18  608.44  168.71
  19   1 -18  456.55  126.09
  19  -1 -18  388.83  122.38
 -19   1  18  607.35  142.64
  19  -1 -17  148.45  123.39
  19   1 -17   50.91  159.27
  19  -1 -17  134.07   53.73
 -19  -1  17  140.58   70.06
 -19   1  17   42.38  102.46
  19  -1 -16  286.37  124.50
  19   1 -16  312.49  158.33
  19  -1 -16  105.70   51.16
  19   1 -16  151.59   45.66
 -19  -1  16  142.98   62.42
 -19   1  16  373.21  100.26
  19  -1 -15  545.26  151.36
 -19  -1  15  549.45   66.09
 -19   1  15 1039.05  117.15
  19  -1 -14 2170.49  199.26
  19   1 -14 2072.07  263.66
 -19  -1  14 1716.43   81.14
 -19   1  14 2241.95  164.63
  19  -1 -13   32.18   97.17
  19   1 -13  -55.14  127.72
 -19   1  13  107.38   68.19
  19  -1 -12 2530.33  214.73
  19   1 -12 2696.95  281.49
 -19   1  12 2698.99  155.18
  19  -1 -11   16.21   86.86
  19   1 -11  185.62  117.99
 -19   1  11   29.78   58.28
  19   1 -10  559.43  162.78
  19  -1 -10  817.29  121.05
 -19   1  10  760.53  110.64
  19   1  -9  249.07  112.39
  19  -1  -9  126.14   81.41
 -19   1   9   75.97   56.38
 -19   1   9   10.13   75.60
  19  -1  -8 1783.12  146.22
  19   1  -8 1541.29  197.52
 -19   1   8 1687.10  105.56
 -19   1   8 1559.84  105.01
  19  -1  -7 1754.91  141.56
  19   1  -7 1397.22  114.56
 -19   1   7 1475.00   99.19
 -19   1   7 1666.76  133.06
  19  -1  -6   73.05   72.30
  19   1  -6   13.49   99.85
 -19   1   6    0.07   50.42
 -19  -1   6  -22.52   90.97
 -19   1   6   53.67   66.17
 -19   1   6   60.95   52.66
  19  -1  -5  697.26  103.10
  19   1  -5  766.47  138.53
 -19  -1   5  685.99   76.51
 -19   1   5  885.01   95.38
 -19   1   5  635.90   77.87
 -19  -1   5  416.42   41.69
  19  -1  -4  897.04  115.50
  19   1  -4  748.59   57.55
  19   1  -4  731.76  141.82
 -19  -1   4  805.89   83.21
 -19   1   4  706.34   89.29
 -19  -1   4  577.49   70.82
 -19   1   4  736.46  103.97
  19  -1  -3   89.40   53.76
  19   1  -3  316.99  115.08
  19   1  -3  227.65   41.60
 -19   1   3  327.40   76.47
 -19   1   3  162.03   86.07
 -19  -1   3  266.20   72.15
 -19  -1   3  339.94   64.26
  19   1  -2 2927.08  249.90
  19   1  -2 3292.86  160.83
  19  -1  -2 2586.49  170.19
 -19   1   2 3202.37  181.97
 -19   1   2 3125.58  198.63
 -19  -1   2 3304.69  156.23
 -19  -1   2 2455.83  177.07
  19   1  -1 1254.88   93.63
  19  -1  -1 1173.76  123.65
 -19   1   1 1310.93  127.90
 -19   1   1 1226.98  143.15
 -19  -1   1 1315.52  106.96
 -19  -1   1 1066.33  128.60
  19  -1   0 3473.37  218.82
  19   1   0 3649.72  179.20
 -19   1   0 4145.37  237.58
 -19  -1   0 3557.23  289.57
 -19  -1   0 3533.13  184.95
 -19   1   0 3614.52  237.06
  19   1   1  520.60   90.45
  19  -1   1  543.13   70.25
 -19   1  -1  547.65  124.20
 -19   1  -1  625.06  123.60
 -19  -1  -1  421.35   99.87
 -19  -1  -1  669.36  147.29
  19   1   2   -7.89   73.98
  19  -1   2  137.60   87.70
 -19   1  -2  -31.22  100.13
 -19   1  -2  -30.58   57.61
 -19  -1  -2   82.17   99.54
 -19  -1  -2  259.47  110.90
  19   1   3   88.63   83.36
  19  -1   3   55.00   90.76
 -19   1  -3  -28.50  108.65
 -19   1  -3   21.16   99.31
 -19  -1  -3  -70.69   63.64
 -19  -1  -3  -28.24   93.03
  19  -1   4  319.69  126.74
  19   1   4  262.07  109.99
 -19   1  -4  -31.85  167.34
 -19   1  -4  181.52   77.52
 -19  -1  -4  295.63  141.99
  19   1   5  429.15  139.47
  19  -1   5  678.73   94.84
 -19  -1  -5  381.17  101.01
 -19  -1  -5  251.33  159.73
 -19   1  -5  425.97  162.11
  19   1   6 1243.62  124.98
  19  -1   6 1221.80  219.17
 -19  -1  -6 1807.50  237.77
 -19  -1  -6  910.55  258.21
 -19   1  -6 1751.10  250.26
  19   1   7  226.16   86.92
  19  -1   7  231.24  151.63
 -19  -1  -7  235.35  170.40
 -19  -1  -7   68.95  192.23
 -19   1  -7  236.54  167.68
  19  -1   8 2855.06  345.05
  19   1   8 3114.66  210.38
 -19  -1  -8 2795.22  228.57
 -19  -1  -8 3323.92  370.46
 -19   1  -8 2791.95  364.04
  19   1   9   39.09  154.17
  19  -1   9   66.40  159.53
 -19  -1  -9   82.90   97.91
 -19  -1  -9   94.89  179.01
 -19   1  -9  174.43  169.24
  19   1  10  880.68  216.85
  19  -1  10 1108.54  226.66
 -19  -1 -10  839.22  249.44
 -19   1 -10 1183.05  258.66
 -19  -1 -10  -24.68  136.11
  19   1  11  -16.04  178.10
  19  -1  11 -136.26  182.34
 -19  -1 -11  -61.70  114.08
 -19   1 -11    9.12  198.63
 -19  -1 -11 -152.88  110.28
  19   1  12  147.43  183.02
  19  -1  12  436.42  188.09
 -19  -1 -12   62.51  199.48
 -19   1 -12  -20.31  221.59
  19   1  13  -90.87  189.28
  19  -1  13  158.16  201.02
 -19  -1 -13  270.46  212.36
 -19   1 -13  -56.28  235.76
  19  -3 -18   63.74   95.46
  19   3 -18  -94.78  188.52
 -19   3  18   98.63  153.83
  19  -3 -17  -42.47  114.83
  19   3 -17  -10.47  171.84
 -19   3  17   40.32  127.51
  19  -3 -16   81.17   86.40
  19   3 -16   94.89  105.79
 -19   3  16  115.23  135.73
  19  -3 -15 1262.85  172.68
 -19   3  15 1147.20  203.09
  19  -3 -14 1329.40  130.53
 -19   3  14 1757.11  202.74
  19  -3 -13  256.78   78.05
 -19   3  13  281.87  129.57
  19   3 -12  919.95  222.71
  19  -3 -12  707.70  127.09
 -19   3  12 1076.04  160.37
  19  -3 -11   78.77   89.63
 -19   3  11  394.95  116.27
  19   3 -10 2367.51  283.33
  19  -3 -10 2266.49  160.88
 -19   3  10 2290.71  223.81
  19  -3  -9   92.90   52.46
  19   3  -9  107.30  142.77
 -19   3   9  105.01  106.50
 -19   3   9  251.12  109.00
  19  -3  -8  893.47   77.95
  19   3  -8 1048.32  200.54
 -19   3   8 1079.86   94.15
 -19   3   8 1033.13  154.86
  19   3  -7  282.60  159.35
 -19   3   7  539.97  129.89
 -19   3   7  361.58  127.97
  19   3  -6 2030.46  239.63
 -19   3   6 1965.80  194.77
 -19   3   6 1585.89  117.39
  19   3  -5  -73.79  121.61
 -19   3   5  183.02  102.93
 -19  -3   5  -51.16  112.39
 -19   3   5   66.87   62.39
 -19   3   5   66.03   59.62
  19   3  -4 6638.03  440.27
  19   3  -4 6257.32  188.61
 -19   3   4 5718.81  284.99
 -19   3   4 6837.18  405.12
 -19  -3   4 6668.90  414.89
  19   3  -3  170.59   55.81
  19   3  -3  277.91  135.92
 -19  -3   3   -3.56  126.50
 -19   3   3  315.51  116.59
 -19   3   3  190.03   61.52
 -19  -3   3  209.65   54.84
  19   3  -2 2788.83  161.48
  19   3  -2 2635.97  276.70
 -19  -3   2 2727.34  151.18
 -19  -3   2 2644.08  165.98
 -19   3   2 3153.67  260.85
 -19   3   2 2428.62  147.88
  19   3  -1  110.94   73.94
  19   3  -1 -113.01   68.42
 -19  -3   1   14.81   68.64
 -19   3   1  -26.20   59.49
 -19   3   1    6.78  109.20
 -19  -3   1   26.87  104.57
  19   3   0 1254.88  110.82
 -19  -3   0 1053.09  105.01
 -19   3   0 1166.37  202.21
 -19   3   0 1086.71  116.46
 -19  -3   0 1003.01  191.97
  19   3   1 1917.16  162.08
  19  -3   1 2276.24  244.21
 -19   3  -1 2452.87  165.46
 -19  -3  -1 2018.67  150.04
 -19   3  -1 1818.74  162.86
 -19  -3  -1 2299.33  244.33
  19   3   2 3992.05  259.94
  19  -3   2 3880.51  350.85
 -19   3  -2 3666.53  251.56
 -19   3  -2 4455.54  356.83
 -19  -3  -2 3998.71  236.89
 -19  -3  -2 3975.97  217.95
  19   3   3  207.04   91.83
  19  -3   3    2.03  123.10
 -19   3  -3 -125.57   52.18
 -19   3  -3   21.45  130.42
 -19  -3  -3    3.15   85.49
  19   3   4 2593.66  234.38
  19  -3   4 1947.30  285.42
 -19   3  -4 2339.58  316.18
 -19  -3  -4 2387.07  176.19
 -19  -3  -4 2241.51  212.32
  19   3   5  396.06  137.69
  19  -3   5   91.87  167.07
 -19   3  -5  443.88  179.64
 -19  -3  -5   39.75  124.28
 -19  -3  -5  196.34  152.62
  19   3   6  291.12  140.81
  19  -3   6  185.25  163.97
 -19   3  -6  343.54  177.07
 -19   3  -6  103.16  178.98
 -19  -3  -6  180.66  128.82
 -19  -3  -6   54.99   87.94
  19   3   7   33.37  156.93
  19  -3   7   82.84   98.49
 -19   3  -7   12.85  181.44
 -19  -3  -7  119.15  137.08
 -19  -3  -7  409.18  151.86
  19   3   8  983.76  222.68
  19  -3   8  415.21  228.61
 -19   3  -8  962.97  262.45
 -19  -3  -8  617.36  210.24
 -19  -3  -8  427.72  197.25
  19   3   9   93.11  179.60
  19  -3   9  146.46  177.60
 -19   3  -9  -19.61  209.70
 -19  -3  -9  238.81  162.21
 -19  -3  -9   41.93  163.23
  19   3  10  957.44  282.60
  19  -3  10 1079.71  292.13
 -19  -3 -10 1124.81  260.00
 -19  -3 -10  781.04  264.26
 -19   3 -10 1129.47  189.34
  19   3  11  144.66  127.78
  19  -3  11  260.55  224.85
 -19  -3 -11  307.99  202.52
 -19  -3 -11  285.48  193.22
 -19   3 -11  261.12  230.97
 -19   5  14  141.54  108.09
 -19   5  13   76.95  168.12
 -19   5  12  -38.97  161.22
  19   5 -11  112.08   92.55
 -19   5  11  -78.72  154.60
 -19   5  11    8.46   92.55
 -19   5  10 1924.51  306.63
 -19   5  10 1844.18  302.63
  19   5  -9    3.34   77.05
 -19   5   9  -20.76  140.90
 -19   5   9   -2.45   86.01
 -19   5   8 2284.10  327.96
 -19   5   8 2562.86  329.17
  19   5  -7  217.15  158.70
 -19   5   7  368.35  105.96
 -19   5   7  110.96  104.76
  19   5  -6  389.70  166.78
 -19   5   6  345.49  195.78
 -19   5   6  577.90  191.83
  19   5  -5  150.95  133.02
  19   5  -5   33.62   60.67
  19   5  -5   73.81   59.09
 -19   5   5  161.96  159.03
 -19   5   5  187.52  152.90
  19   5  -4  104.74  113.53
  19   5  -4   35.02   60.90
 -19   5   4 -106.24  146.54
 -19   5   4 -220.83  137.65
  19   5  -3  106.96  122.43
  19   5  -3  -78.49   76.19
 -19   5   3  120.33  158.72
 -19   5   3  352.12  151.05
  19   5  -2 2312.65  265.54
  19   5  -2 2167.31  142.06
 -19   5   2 2287.34  192.14
 -19  -5   2 2290.31  255.76
  19   5  -1 -131.83   70.54
  19   5  -1   48.43   64.53
 -19   5   1   80.98  152.73
 -19  -5   1  161.83  106.56
 -19  -5   1   -0.25   40.38
 -19   5   1   27.32   51.56
  19   5   0  343.37   94.61
 -19  -5   0  300.77  143.51
 -19   5   0  243.30   87.88
 -19   5   0  237.69  207.58
 -19  -5   0  504.77  100.93
  19   5   1  528.05  107.55
 -19   5  -1  401.01  223.58
 -19  -5  -1  361.34  155.40
 -19  -5  -1  463.38  113.30
 -19   5  -1  352.75   76.55
  19   5   2 1884.72  252.61
 -19  -5  -2 1751.11  156.96
 -19   5  -2 2942.29  352.21
 -19   5  -2 1351.09  143.23
 -19  -5  -2 1868.70  193.89
  19   5   3  -38.13   99.88
 -19   5  -3  179.64  176.78
 -19   5  -3   23.14   75.37
 -19  -5  -3  -22.40  103.73
 -19  -5  -3  124.17  118.33
  19   5   4 1544.19  188.28
 -19   5  -4 1771.49  290.65
 -19   5  -4  634.63   92.58
 -19  -5  -4 1529.38  193.82
 -19  -5  -4 1099.50  207.46
  19   5   5   48.66  128.51
 -19   5  -5  136.09   61.12
 -19   5  -5  -40.30  193.76
 -19  -5  -5  113.39  135.90
 -19  -5  -5  -32.71  129.71
  19   5   6 1002.24  206.99
 -19  -5  -6  363.78  205.06
 -19   5  -6 1204.20  176.90
 -19  -5  -6  644.48  203.87
  19   5   7  347.49  147.15
 -19  -5  -7   35.85  142.83
 -19   5  -7 -101.96  210.70
 -19  -5  -7 -181.18  139.29
  20   0 -19  257.89  164.83
 -20   0  19  122.74   96.87
  20   0 -18  113.83  142.76
  20   0 -18   88.59   69.77
 -20   0  18   17.93  117.51
  20   0 -17    5.18  137.31
  20   0 -17  -72.21   36.44
 -20   0  17   23.55   68.74
  20   0 -16  486.15  162.71
 -20   0  16  345.89  121.07
 -20   0  15   11.61   73.95
  20   0 -14 1232.86  199.84
 -20   0  14 1133.97  131.92
  20   0 -13  -20.65  109.21
 -20   0  13  -11.21   57.59
  20   0 -12  983.23  172.17
 -20   0  12  952.09   94.67
  20   0 -11   44.01   57.66
 -20   0  11   26.85   32.07
 -20   0  11   -5.74   36.48
  20   0 -10 5674.83  347.02
 -20   0  10 5494.49  186.76
 -20   0  10 5117.12  188.07
  20   0  -9   21.19   92.73
 -20   0   9   -0.68   38.43
 -20   0   9  -19.99   39.93
  20   0  -8 2826.12  225.87
 -20   0   8 2673.31  116.17
 -20   0   8 2903.06  118.76
  20   0  -7    1.00   91.26
 -20   0   7  -17.38   82.29
 -20   0   7   20.31   44.03
 -20   0   7   16.51   42.29
  20   0  -6 1074.79  147.00
 -20   0   6 1091.59   82.73
 -20   0   6  957.59  138.33
 -20   0   6 1019.50   60.94
  20   0  -5  109.19   83.76
 -20   0   5  -40.61   51.17
 -20   0   5   -5.97   78.66
  20   0  -4  116.02   99.88
 -20   0   4  179.02   69.69
 -20   0   4   99.10   95.08
  20   0  -3  -78.97   91.60
  20   0  -3  -14.93   47.91
 -20   0   3  100.87   51.33
 -20   0   3   84.02   87.00
  20   0  -2 5558.93  222.47
 -20   0   2 5766.63  237.81
 -20   0   2 5242.55  322.29
  20   0  -1   23.65   61.94
 -20   0   1   25.24   96.45
 -20   0   1   99.40   98.67
  20   0   0 2299.24  149.98
 -20   0   0 2569.78  223.77
 -20   0   0 2321.25  169.20
  20   0   1   43.99   77.99
 -20   0  -1  -80.87  106.02
 -20   0  -1 -112.77   84.06
  20   0   2  -89.01   84.27
 -20   0  -2   12.20   60.81
 -20   0  -2   20.94   89.03
  20   0   3  -75.26  101.70
 -20   0  -3  -81.28  124.27
 -20   0  -3 -151.78  112.71
  20   0   4 5133.52  350.69
 -20   0  -4 5628.94  403.61
 -20   0  -4 4407.47  384.32
  20   0   5   -5.46  114.68
 -20   0  -5  -50.60  132.96
 -20   0  -5  -58.49   73.50
  20   0   6   23.15  115.74
 -20   0  -6    1.05   77.14
 -20   0  -6  -61.58  128.53
  20   0   7  -25.58   80.37
 -20   0  -7  204.95   88.06
 -20   0  -7  -25.41  159.37
  20   0   8 2018.49  173.43
 -20   0  -8 1777.92  310.70
  20   0   9   67.16  157.94
 -20   0  -9 -172.00  101.27
 -20   0  -9   -8.08  197.55
  20   0  10 1211.48  254.12
 -20   0 -10  884.82  176.50
  20   0  11 -106.18  100.21
 -20   0 -11  219.83  206.20
  20   0  12  204.90  124.45
 -20   0 -12  119.28  261.29
  20  -2 -19  441.96  123.26
  20   2 -19   94.68  194.58
  20  -2 -19    8.89   72.14
 -20   2  19  -80.23  134.54
  20  -2 -18  565.10  153.32
  20   2 -18  775.65  249.45
 -20   2  18  586.00  180.96
  20  -2 -17   66.82  107.79
  20   2 -17  159.81  178.37
 -20   2  17  151.51  122.71
  20  -2 -16  126.96  101.69
  20   2 -16   28.33   99.20
 -20   2  16  130.89  107.95
  20  -2 -15  454.52  115.91
 -20   2  15  319.70  122.31
  20  -2 -14   38.46   81.18
 -20   2  14  -28.31   86.76
  20  -2 -13  -41.00   79.33
  20   2 -13   64.93   82.79
 -20   2  13   84.66   82.65
  20   2 -12 3154.15  344.47
 -20   2  12 3159.54  219.48
  20  -2 -11  122.47   84.69
 -20   2  11  345.32   91.30
  20   2 -10  626.59  169.63
 -20   2  10  481.72  106.75
 -20   2  10  504.51  102.90
  20  -2  -9   67.58   71.06
  20   2  -9   73.91   75.80
 -20   2   9   62.90   76.82
 -20   2   9   79.45   77.28
  20  -2  -8  142.43   79.07
  20   2  -8  436.19  141.79
 -20   2   8  176.22   92.19
 -20   2   8  382.63   90.17
  20  -2  -7  891.57  100.95
  20   2  -7  898.28  186.15
 -20   2   7  838.55  119.08
 -20   2   7 1059.20  119.19
  20  -2  -6  202.24   76.06
  20   2  -6  357.38   80.36
 -20   2   6  192.29   89.19
 -20   2   6   87.28   68.88
 -20  -2   6   46.76  124.41
 -20   2   6  110.42   86.10
  20   2  -5  751.54  172.10
 -20   2   5  675.73   94.19
 -20  -2   5  735.51  162.24
 -20   2   5  843.39  113.11
  20   2  -4 3067.02   98.59
  20   2  -4 3359.57  290.31
 -20  -2   4 3121.82  117.71
 -20  -2   4 3006.52  271.96
 -20   2   4 2825.05  205.25
 -20   2   4 3086.68  176.57
  20   2  -3  148.19  127.68
  20   2  -3  116.62   38.44
 -20  -2   3 -122.81  126.34
 -20   2   3  173.50   97.90
 -20  -2   3  197.94   38.51
 -20   2   3  245.90   78.08
  20   2  -2 3611.18  315.31
  20   2  -2 3566.59  171.70
 -20   2   2 3756.48  257.87
 -20  -2   2 3645.09  138.34
 -20   2   2 3504.94  215.66
 -20  -2   2 3634.97  306.80
  20  -2  -1 3101.09  245.22
  20   2  -1 3356.36  154.06
 -20   2   1 3292.23  263.32
 -20   2   1 3428.46  219.05
 -20  -2   1 3131.38  149.22
 -20  -2   1 3645.30  189.11
  20   2   0 2836.35  161.10
  20  -2   0 3418.43  241.84
 -20   2   0 3025.13  256.06
 -20  -2   0 2838.23  163.18
 -20  -2   0 3149.89  286.57
 -20   2   0 3119.50  215.65
  20   2   1  651.23  103.48
  20  -2   1  294.75  147.40
 -20   2  -1  517.89  153.91
 -20   2  -1  867.28  123.71
 -20  -2  -1  510.90  149.17
  20   2   2 2224.61  238.35
  20  -2   2 2141.92  231.82
 -20   2  -2 2247.96  251.66
 -20  -2  -2 2343.50  162.59
 -20  -2  -2 2070.56  176.45
 -20   2  -2 2093.35  206.51
  20   2   3   24.75   89.71
  20  -2   3  -16.07  113.33
 -20   2  -3  -11.99   72.95
 -20  -2  -3   80.79   90.70
 -20   2  -3  138.21  100.75
 -20  -2  -3   47.04  126.66
  20   2   4 1207.14  175.03
  20  -2   4 1028.30  208.69
 -20   2  -4 1489.37  227.53
 -20  -2  -4 1104.87  179.54
 -20  -2  -4 1300.07  223.97
  20   2   5  135.02  124.01
  20  -2   5  134.36   86.95
 -20   2  -5  453.43  154.04
 -20  -2  -5  164.05  151.07
 -20  -2  -5  260.77  130.78
 -20   2  -5   27.34   75.03
  20   2   6 2265.92  265.49
  20  -2   6 2274.17  304.11
 -20   2  -6 2782.62  220.78
 -20  -2  -6 2290.58  311.41
 -20  -2  -6 2322.41  274.52
  20   2   7  106.59  136.25
  20  -2   7   59.72  146.94
 -20  -2  -7  286.34  153.57
 -20  -2  -7   39.88   80.64
 -20   2  -7   61.19  165.97
  20   2   8 2213.07  296.59
  20  -2   8 1776.46  290.74
 -20  -2  -8 1499.65  287.42
 -20  -2  -8 1907.08  311.17
 -20   2  -8 2116.88  203.12
  20   2   9  263.21  100.15
  20  -2   9  161.58  165.91
 -20  -2  -9   80.87  168.59
 -20  -2  -9  -39.97  104.47
 -20   2  -9  208.79  188.23
  20   2  10 1411.45  286.66
  20  -2  10 1184.39  169.69
 -20  -2 -10  823.28  281.04
 -20  -2 -10 1340.63  289.84
 -20   2 -10 1743.91  315.00
  20   2  11   65.34  176.05
  20  -2  11  -47.69  101.28
 -20  -2 -11    9.21  175.06
 -20  -2 -11 -132.71  174.24
 -20   2 -11    1.09  198.59
  20   2  12 -144.21  193.30
  20  -2  12   -1.43  186.46
 -20  -2 -12   20.29  194.07
  20   4 -16 1820.04  229.15
 -20   4  16 1974.12  299.60
 -20   4  15  316.63  172.49
 -20   4  14 3072.73  345.01
 -20   4  13   62.75  133.88
 -20   4  12  927.09  205.60
  20   4 -11  192.06  163.09
 -20   4  11  203.01  134.19
 -20   4  11   27.82   77.77
  20   4 -10 1063.76  232.44
 -20   4  10 1116.33  209.07
 -20   4  10 1022.40  200.70
  20   4  -9  -32.13  145.91
 -20   4   9   26.88   73.52
 -20   4   9  100.49   76.57
  20   4  -8 2187.77  290.91
 -20   4   8 2442.95  276.27
 -20   4   8 2276.19  262.13
  20   4  -7  725.75  211.75
 -20   4   7  747.54  201.40
 -20   4   7 1215.96  189.62
  20   4  -6 3946.79  361.06
 -20   4   6 4455.13  356.49
 -20   4   6 3694.32  344.41
  20   4  -5   66.29   36.64
  20   4  -5   87.60  131.76
  20   4  -5   44.01   34.26
 -20   4   5  -32.38  130.96
 -20   4   5  145.57  124.49
  20   4  -4  334.68   44.20
  20   4  -4  343.52   90.35
 -20   4   4  462.34  163.36
 -20   4   4  239.26   66.39
 -20  -4   4  611.61  146.49
 -20   4   4  395.57   93.84
  20   4  -3   15.27   58.70
  20   4  -3   72.35  126.65
 -20   4   3   35.96   45.27
 -20   4   3   10.24  128.61
 -20  -4   3  164.47  117.49
  20   4  -2 1648.87  101.89
  20   4  -2 1813.97  238.91
 -20  -4   2 1763.92  220.23
 -20   4   2 1678.39  253.90
 -20  -4   2 1541.40  106.69
 -20   4   2 1301.05  133.73
  20   4  -1    4.02   56.97
  20   4  -1 -134.82   73.35
 -20  -4   1  -34.04  119.33
 -20   4   1  -25.06   56.08
 -20   4   1   -9.94  135.35
 -20  -4   1  135.09   79.69
  20   4   0 1045.30  109.80
 -20  -4   0  636.18  195.42
 -20   4   0 1220.47  233.51
 -20   4   0  885.14  142.76
 -20  -4   0 1088.37  153.21
  20   4   1  944.86  126.73
 -20  -4  -1 1169.26  129.43
 -20   4  -1 1829.04  246.29
 -20   4  -1  807.85  162.68
 -20  -4  -1  836.38  200.07
  20   4   2  111.60   97.47
 -20  -4  -2  186.55   97.63
 -20   4  -2  401.23  176.89
 -20   4  -2  195.28   89.00
 -20  -4  -2  189.93  141.70
  20   4   3   20.24   96.29
 -20  -4  -3  -31.24   98.64
 -20   4  -3   67.31   93.34
 -20  -4  -3  273.61  129.35
 -20   4  -3   73.31   90.34
  20   4   4  189.86  118.83
  20  -4   4  254.42  173.06
 -20   4  -4  153.67  180.78
 -20  -4  -4  149.96  160.19
 -20  -4  -4  579.68  143.60
 -20   4  -4   -1.52   62.47
  20   4   5   18.13  113.60
  20  -4   5  313.13  157.98
 -20   4  -5  -13.00  169.73
 -20  -4  -5  199.26  112.83
 -20  -4  -5  192.67  132.30
 -20   4  -5 -127.24   61.25
  20   4   6 1018.81  188.89
  20  -4   6  865.19  148.44
 -20   4  -6  835.75  271.07
 -20  -4  -6  109.68  183.68
  20   4   7  351.63  150.79
  20  -4   7   15.00  182.39
 -20   4  -7 -102.60  200.44
 -20  -4  -7  142.58  141.08
 -20  -4  -7  -27.12  157.96
  20   4   8  147.02  181.21
  20  -4   8  166.65  199.03
 -20   4  -8  236.41  213.83
 -20  -4  -8   80.62  155.83
 -20  -4  -8   -5.74  168.70
  20   4   9   86.46  188.99
  20  -4   9  215.26  198.31
 -20   4  -9   75.57  228.69
 -20  -4  -9   91.69  165.18
 -20  -4  -9  -14.21  167.69
  20   6  -9   21.67  153.61
  20   6  -8  361.45  192.20
 -20   6   8  492.74  231.20
 -20   6   8  413.80  241.79
  20   6  -7  117.28  159.25
 -20   6   7  120.08  195.68
 -20   6   7  196.03  201.26
  20   6  -6  487.51  192.86
 -20   6   6  578.05  254.87
 -20   6   6  853.81  248.98
  20   6  -5   15.92  137.55
 -20   6   5  163.05  193.96
 -20   6   5   52.40  180.91
  20   6  -4  223.52  154.45
 -20   6   4  182.45  217.48
 -20   6   4  186.68  206.23
  20   6  -3   51.82   79.72
 -20   6   3   61.57  181.18
 -20   6   3  -44.43  179.65
  20   6  -2  -47.43   81.49
  20   6  -2   79.03   78.22
 -20   6   2  291.35  185.43
 -20   6   2  324.01  187.63
  20   6  -1   74.50   92.84
 -20   6   1   74.69  217.41
 -20   6   1  308.20  123.13
  20   6   0  151.60   99.25
 -20   6   0  237.07  220.08
 -20  -6   0  366.64  136.23
 -20   6   0  -98.13  119.43
  20   6   1   94.24  102.83
 -20   6  -1  341.08  126.27
 -20  -6  -1  167.99  128.23
 -20  -6  -1  -24.86   63.63
  21  -1 -19   49.39  127.03
  21   1 -19 -107.17  168.01
 -21   1  19  -20.46  102.61
  21  -1 -18  267.63  146.07
  21   1 -18  240.58  191.16
 -21   1  18  122.45  174.71
  21  -1 -17  -91.14  113.90
  21   1 -17   37.41   85.03
 -21   1  17   30.31   84.04
  21  -1 -16  297.92  148.96
 -21   1  16  466.45  116.39
  21  -1 -15 -189.70  102.93
 -21   1  15   91.55   71.83
  21  -1 -14 2216.50  214.60
 -21   1  14 1908.43  147.58
  21  -1 -13   -2.91  101.10
  21   1 -13  183.78  137.41
 -21   1  13   88.35   66.59
  21  -1 -12 1867.41  199.22
  21   1 -12 2165.97  256.75
 -21   1  12 1929.46  166.79
  21   1 -11  265.62  129.11
  21  -1 -11   92.28   98.28
 -21   1  11  127.24   61.02
 -21   1  11   71.40   82.26
  21  -1 -10 2998.31  219.46
  21   1 -10 3298.14  284.07
 -21   1  10 2863.31  187.24
 -21   1  10 2783.88  144.92
  21  -1  -9 1366.77  157.36
  21   1  -9 1303.34  202.06
 -21   1   9 1218.10  100.71
 -21   1   9 1411.74   99.77
  21  -1  -8  416.05  118.57
  21   1  -8  604.71  150.89
 -21   1   8  618.43  104.94
 -21   1   8  519.35  100.76
  21  -1  -7  419.71  108.13
  21   1  -7  513.52  145.57
 -21  -1   7  443.42  133.19
 -21   1   7  251.70   99.83
 -21   1   7  426.45   70.98
 -21   1   7  466.40   93.80
  21   1  -6 1036.97  178.33
  21  -1  -6 1206.18  132.17
 -21   1   6  737.20  123.40
 -21   1   6 1190.33  130.25
 -21  -1   6  983.93  160.84
 -21  -1   6 1067.14   48.14
 -21  -1   6  893.48   40.10
  21  -1  -5  138.96   78.57
 -21   1   5  -22.06   76.83
 -21  -1   5 -291.38   98.14
 -21   1   5  113.50   79.97
 -21  -1   5  -27.68   39.32
  21   1  -4 3725.68  150.84
 -21  -1   4 3869.36  304.42
 -21   1   4 4105.58  205.20
 -21  -1   4 3480.62  161.82
 -21   1   4 3985.04  237.75
  21   1  -3  -48.60  112.63
  21   1  -3   53.39   57.30
 -21   1   3   52.48   69.24
 -21   1   3  252.65   84.33
 -21  -1   3    2.20   63.21
 -21  -1   3  -60.71  108.99
  21  -1  -2 2878.04  188.77
  21   1  -2 2942.18  130.84
 -21   1   2 3037.08  199.26
 -21   1   2 3054.95  218.77
 -21  -1   2 2946.89  170.07
 -21  -1   2 3003.43  207.09
  21   1  -1 2673.38  142.58
  21  -1  -1 2500.51  188.64
 -21   1   1 2389.16  196.29
 -21   1   1 2415.25  141.14
 -21  -1   1 2826.40  256.77
 -21  -1   1 2398.83  162.94
  21   1   0 6218.21  282.06
  21  -1   0 6265.30  335.40
 -21   1   0 6229.83  364.74
 -21  -1   0 6143.16  434.50
 -21  -1   0 6027.71  297.60
 -21   1   0 5762.65  364.44
  21   1   1  244.13  115.24
  21  -1   1   44.45  103.89
 -21   1  -1  184.83  109.93
 -21  -1  -1  189.73  134.93
 -21   1  -1  163.94  111.35
 -21  -1  -1  114.65   92.40
  21   1   2   70.78   88.86
  21  -1   2   26.64  105.76
 -21   1  -2  300.39  127.42
 -21   1  -2   52.64  112.34
 -21  -1  -2  -30.43  136.35
 -21  -1  -2  137.21   75.67
  21   1   3 1410.08  164.69
  21  -1   3 1741.37  188.02
 -21   1  -3 1800.07  138.82
 -21  -1  -3 1619.60  233.35
 -21   1  -3 1019.14  124.60
 -21  -1  -3 1836.90  193.44
  21  -1   4   82.88  106.41
 -21  -1  -4  183.89   76.49
 -21   1  -4   60.58  118.80
 -21   1  -4  -29.10  125.81
  21  -1   5  546.57  172.55
  21   1   5  594.31  149.92
 -21   1  -5  434.61  107.72
 -21  -1  -5  577.47  194.56
 -21  -1  -5 1270.51  189.39
 -21   1  -5  335.59  185.32
  21   1   6 2019.77  254.71
  21  -1   6 2767.96  285.12
 -21  -1  -6 2153.22  312.68
 -21  -1  -6 2056.06  316.26
 -21   1  -6 2372.43  312.65
  21   1   7  313.87  152.29
  21  -1   7  266.56   99.80
 -21   1  -7  -20.36  100.37
 -21  -1  -7  366.68  177.21
 -21  -1  -7  346.94  183.82
 -21   1  -7  591.90  174.84
  21   1   8 1795.15  266.26
  21  -1   8 1688.22  280.42
 -21  -1  -8 1766.79  313.43
 -21  -1  -8 1771.25  340.83
 -21   1  -8 1797.17  313.00
  21   1   9  -65.79  138.49
  21  -1   9   -3.70  150.36
 -21  -1  -9   29.31  160.22
 -21  -1  -9   52.32  168.69
 -21   1  -9   43.14  169.08
  21   1  10  562.61  233.53
  21  -1  10  943.35  244.83
 -21  -1 -10  898.23  160.32
 -21  -1 -10  471.38  274.40
 -21   1 -10  693.23  279.99
  21  -1  11  145.47  178.25
  21   1  11 -121.23  168.64
 -21  -1 -11  -61.69  109.69
 -21  -1 -11  100.98  113.36
 -21   1 -11 -172.43  124.47
  21   1  12  387.81  129.05
  21  -1  12  238.68  227.94
 -21  -1 -12  -53.21  136.15
 -21  -1 -12  233.96  244.51
 -21   1 -12  566.50  276.85
  21  -3 -17    4.27   83.81
  21   3 -17  -16.95  176.17
 -21   3  17  -13.96  121.69
  21  -3 -16  510.05  111.58
 -21   3  16  330.50  163.47
  21   3 -15  168.38  101.71
  21  -3 -15    9.27   76.59
 -21   3  15  -59.10  114.70
  21  -3 -14  275.33  119.39
 -21   3  14  249.67  135.03
 -21   3  13   70.66  110.29
  21  -3 -12 2397.59  154.27
 -21   3  12 2441.54  230.71
  21  -3 -11   62.13   64.83
  21   3 -11   50.80  155.70
 -21   3  11   62.86  109.74
 -21   3  11  295.62  107.85
  21  -3 -10  341.47   71.45
  21   3 -10  169.54  105.46
 -21   3  10  434.45  125.99
 -21   3  10  329.84  125.22
  21  -3  -9  127.61   60.25
  21   3  -9   37.89  152.86
 -21   3   9   23.25  110.51
 -21   3   9  330.51  110.65
  21   3  -8  758.59  208.86
 -21   3   8  758.50  159.66
 -21   3   8 1324.49  155.68
  21   3  -7  502.46  200.71
 -21   3   7  909.16  151.53
 -21   3   7  808.17  149.30
  21   3  -6 2083.88  256.98
 -21   3   6 1710.00  202.11
 -21   3   6 1652.96  197.96
  21   3  -5  240.07  128.09
 -21   3   5   35.62   53.34
 -21   3   5  234.13  105.91
 -21  -3   5   52.12  119.50
 -21   3   5  -67.58   60.65
  21   3  -4  658.14   49.17
  21   3  -4  687.90  172.36
 -21   3   4  520.37  107.29
 -21   3   4  374.10   83.18
 -21  -3   4  518.54   38.46
  21   3  -3  456.94  104.13
  21   3  -3  596.06   70.77
 -21   3   3  533.18  155.83
 -21   3   3  482.45   85.51
 -21  -3   3  600.73   71.77
  21   3  -2 1853.81  134.33
  21   3  -2 2204.22  253.12
 -21  -3   2 1705.57   98.61
 -21  -3   2 1775.73  239.79
 -21   3   2 2276.62  231.37
 -21   3   2 1511.58  181.43
  21   3  -1   40.05   53.11
  21   3  -1  -27.18   73.17
 -21  -3   1  -32.98   51.92
 -21   3   1   13.77  111.86
 -21   3   1   12.61   94.44
 -21  -3   1  -29.81  116.30
  21   3   0 1622.17  173.18
 -21   3   0 1584.74  147.48
 -21  -3   0 1504.33  165.99
 -21  -3   0 1818.72  233.66
 -21   3   0 1612.23  150.05
  21   3   1   -3.40   72.48
  21  -3   1  -39.72  119.54
 -21   3  -1   54.81  126.44
 -21  -3  -1   -8.46   69.99
 -21   3  -1 -138.68  113.31
 -21  -3  -1  -47.87  123.48
  21   3   2 2449.96  189.25
  21  -3   2 1945.48  271.47
 -21   3  -2 2200.50  286.81
 -21  -3  -2 2268.38  184.22
 -21  -3  -2 2462.38  278.00
 -21   3  -2 1846.49  202.16
  21   3   3  438.45  122.53
  21  -3   3  460.35  176.70
 -21   3  -3  426.40  111.84
 -21  -3  -3  388.74  117.55
 -21   3  -3  526.49  129.90
 -21  -3  -3  329.76  172.60
  21   3   4 1314.25  184.51
  21  -3   4 1308.65  246.62
 -21   3  -4 1942.91  274.45
 -21   3  -4 1116.36  116.56
 -21  -3  -4 1606.50  246.66
 -21  -3  -4 1241.67  178.71
  21   3   5   63.21  115.52
  21  -3   5  266.25  152.65
 -21   3  -5  -43.97  164.63
 -21  -3  -5  314.31  144.36
 -21  -3  -5  131.60  114.60
 -21   3  -5  -90.15   68.76
  21   3   6  797.55  189.77
  21  -3   6  973.37  226.78
 -21   3  -6 1042.61  142.01
 -21  -3  -6  610.26  177.65
 -21   3  -6  108.73  104.83
 -21  -3  -6 1081.93  212.60
  21   3   7  532.20  184.54
  21  -3   7  501.50  214.07
 -21   3  -7  740.96  250.95
 -21  -3  -7  411.70  177.75
 -21  -3  -7  506.26  123.14
  21   3   8  321.20  178.58
  21  -3   8  258.22  120.53
 -21   3  -8  375.78  234.83
 -21  -3  -8  180.46  169.56
 -21  -3  -8  234.01  194.62
  21   3   9 -118.37  166.87
  21  -3   9 -124.98  180.05
 -21  -3  -9   14.40  169.19
 -21  -3  -9   24.64  156.73
 -21   3  -9  -60.26  194.39
  21   3  10 1137.21  256.52
  21  -3  10  697.55  272.89
 -21  -3 -10  691.17  257.90
 -21  -3 -10  436.56  255.72
 -21   3 -10  736.70  303.79
 -21   5  13  -55.16   98.87
 -21   5  13  -54.41  163.56
 -21   5  12  234.40  190.64
 -21   5  12  287.91  190.13
 -21   5  11   -9.75  151.83
 -21   5  11  -16.54  151.45
  21   5 -10  835.75  236.37
 -21   5  10  680.06  234.20
 -21   5  10  779.10  232.49
  21   5  -9  543.64  197.55
 -21   5   9  287.31  189.46
 -21   5   9  252.93  200.78
  21   5  -8  716.97  231.25
 -21   5   8  905.74  236.50
 -21   5   8  983.01  232.39
  21   5  -7  145.17  146.03
 -21   5   7   53.68  154.58
 -21   5   7  -45.74  151.76
  21   5  -6  593.50  217.12
 -21   5   6 1206.71  240.98
 -21   5   6  946.19  138.20
  21   5  -5  -20.41  139.93
 -21   5   5  -38.33  163.04
 -21   5   5  221.30  151.50
  21   5  -4  341.80  167.03
 -21   5   4  345.15  197.40
 -21   5   4  329.54  186.25
  21   5  -3  -30.97  124.54
  21   5  -3   36.75   67.09
 -21   5   3   50.92   84.32
 -21  -5   3   51.62   70.13
 -21   5   3 -167.67   85.42
  21   5  -2  -18.24   91.74
  21   5  -2  349.62   96.90
 -21   5   2  612.50  187.60
 -21  -5   2  204.03  144.01
 -21   5   2   53.73  102.12
  21   5  -1 1041.10  120.88
 -21   5   1  941.73  215.12
 -21  -5   1  877.04  153.78
 -21  -5   1   85.53   52.41
  21   5   0  332.41  130.09
 -21  -5   0  164.20  155.55
 -21   5   0  464.33  208.32
 -21  -5   0  242.07   96.06
  21   5   1    9.78  114.46
 -21  -5  -1 -256.49  124.83
 -21   5  -1  135.90  172.95
 -21  -5  -1   70.45   84.88
 -21   5  -1  -38.99   64.53
  21   5   2  548.60  128.62
 -21  -5  -2  740.26  176.97
 -21   5  -2  594.54  147.88
 -21   5  -2  194.94  100.07
 -21  -5  -2  422.71  174.75
  21   5   3  143.71  117.85
 -21   5  -3  300.87  199.33
 -21   5  -3   41.07   90.45
 -21  -5  -3  208.84  117.63
 -21  -5  -3   53.76  144.26
  21   5   4  863.50  199.07
 -21   5  -4 1524.76  307.45
 -21   5  -4  906.16  155.61
 -21  -5  -4  927.82  260.90
 -21  -5  -4 1200.31  228.97
  21   5   5  256.90  140.47
 -21   5  -5   36.96  221.30
 -21   5  -5   91.24  114.74
 -21  -5  -5  -21.22  152.61
 -21  -5  -5  169.25  136.78
  22   0 -19  373.35  194.48
  22   0 -18  787.68  220.40
  22   0 -17  -60.90  130.22
 -22   0  17   20.27   60.92
  22   0 -16  768.78  186.84
 -22   0  16  459.74  110.41
 -22   0  15  -25.47   66.89
 -22   0  14  432.38   81.39
 -22   0  13   32.94   34.59
 -22   0  13  -44.77   56.21
  22   0 -12  -77.98  111.84
 -22   0  12   58.82   44.89
 -22   0  12   -4.92   49.70
  22   0 -11 -119.05   64.34
 -22   0  11    9.23   43.01
 -22   0  11  108.49   44.05
  22   0 -10 9044.87  483.73
 -22   0  10 7357.62  243.95
 -22   0  10 7251.32  246.71
  22   0  -9 -201.65   98.69
 -22   0   9   29.40   41.52
 -22   0   9    7.52   39.72
  22   0  -8 2933.27  164.94
 -22   0   8 2846.06  126.36
 -22   0   8 2849.51  129.84
  22   0  -7  -83.12  100.50
 -22   0   7    5.11   48.56
 -22   0   7  113.36   92.06
 -22   0   7   20.17   47.11
  22   0  -6 4047.02  283.33
 -22   0   6 3597.14  172.80
 -22   0   6 3514.64  263.70
  22   0  -5  -84.66   96.66
 -22   0   5   43.54   62.54
 -22   0   5   -7.11   94.13
  22   0  -4 1375.91  183.95
 -22   0   4 1355.06   97.91
 -22   0   4 1214.67  170.25
  22   0  -3   37.53   61.58
  22   0  -3  -33.55   53.18
 -22   0   3   36.72   60.24
 -22   0   3   62.29   97.70
  22   0  -2 3638.67  189.17
 -22   0   2 4180.81  289.79
 -22   0   2 3802.07  290.67
  22   0  -1  -25.97   93.13
 -22   0   1   49.36   71.34
  22   0   0 3823.33  217.73
 -22   0   0 4129.11  325.24
 -22   0   0 4155.85  250.87
  22   0   1  -10.83   78.98
 -22   0  -1   -1.71  112.23
  22   0   2 2788.41  221.54
 -22   0  -2 2657.82  281.75
 -22   0  -2 2778.83  241.22
  22   0   3   12.43   99.05
 -22   0  -3  226.80  125.17
 -22   0  -3 -101.27  111.56
  22   0   4  286.77  130.81
 -22   0  -4  280.97  157.57
 -22   0  -4  197.77  142.94
  22   0   5  -41.78  123.16
 -22   0  -5  149.09   85.36
 -22   0  -5   35.94  158.04
  22   0   6 2052.95  263.11
 -22   0  -6 2199.73  288.95
 -22   0  -6 1926.68  307.78
  22   0   7   48.17  145.37
 -22   0  -7  188.02  165.22
 -22   0  -7   54.70   94.36
  22   0   8 2909.35  358.85
 -22   0  -8 2937.87  245.48
 -22   0  -8 2874.32  460.26
  22   0   9   61.64  157.14
 -22   0  -9   -0.05  101.26
 -22   0  -9   36.34  182.64
  22   0  10  428.54  211.87
 -22   0 -10  261.39  134.08
 -22   0 -10  407.30  273.47
  22   0  11   79.35  176.80
 -22   0 -11   32.39  112.63
 -22   0 -11 -322.43  216.89
  22  -2 -18  789.53  155.19
  22   2 -18  -50.74  247.10
 -22   2  18  523.29  159.54
  22  -2 -17   75.29  106.91
 -22   2  17   -3.83  162.33
  22  -2 -16  -76.90  102.34
  22   2 -16 -129.75  175.63
 -22   2  16  -71.04  103.09
  22  -2 -15  431.88  112.75
 -22   2  15  112.72  115.25
  22  -2 -14  660.41  120.40
 -22   2  14  369.54  118.00
  22  -2 -13  370.47  108.05
 -22   2  13  371.93  106.49
  22   2 -12  923.41  227.29
  22  -2 -12  954.90  130.72
 -22   2  12 1079.69  130.62
 -22   2  12  986.03  128.72
  22  -2 -11  147.32   87.48
  22   2 -11  243.01  155.49
 -22   2  11  -42.91  117.31
 -22   2  11  196.69   84.31
  22  -2 -10 1090.91  129.70
  22   2 -10 1397.15  225.23
 -22   2  10  974.61  132.06
 -22   2  10 1192.19  131.45
  22  -2  -9  276.53   85.58
  22   2  -9  262.10  151.66
 -22   2   9  -10.36   86.89
 -22   2   9  263.82   87.35
  22  -2  -8  263.87   84.67
 -22   2   8  280.95   89.31
 -22   2   8  150.89   88.91
  22  -2  -7   91.90   74.51
  22   2  -7   60.70  133.32
 -22   2   7  120.47  111.09
 -22   2   7  -15.55   79.37
  22   2  -6  459.10  155.90
  22  -2  -6    4.62   53.50
 -22   2   6  495.93   93.73
 -22  -2   6  592.02  144.87
 -22   2   6  382.54   83.23
 -22   2   6  500.20   59.91
 -22   2   5  884.14  118.88
 -22   2   5 1117.90  137.70
  22   2  -4 2182.65   96.89
 -22   2   4 2581.04  197.23
 -22  -2   4 2241.09   94.72
 -22   2   4 2132.55  169.36
  22   2  -3  700.16  187.33
  22   2  -3  771.80   79.67
 -22  -2   3  427.43  181.05
 -22   2   3  908.82  139.64
 -22  -2   3  695.87   79.84
 -22   2   3  848.10  117.67
  22   2  -2  170.27   86.01
  22   2  -2  183.72   53.61
 -22   2   2  172.01  114.39
 -22  -2   2  199.35   73.73
 -22   2   2  314.87   93.83
 -22  -2   2  212.82  138.54
  22   2  -1   95.35   59.77
  22  -2  -1  156.82  103.80
 -22   2   1   40.90  108.69
 -22   2   1  189.93   95.67
 -22  -2   1   91.10  131.19
  22   2   0  622.66   91.01
  22  -2   0  501.95  144.62
 -22   2   0  716.86  156.17
 -22  -2   0  690.10   93.48
 -22  -2   0  449.84  175.43
 -22   2   0  613.11  130.66
  22   2   1  505.15   97.46
  22  -2   1  304.40  145.43
 -22   2  -1  326.53  153.88
 -22   2  -1  476.08  127.60
 -22  -2  -1  398.25  139.24
 -22  -2  -1  536.47  170.08
  22   2   2 1121.08  183.49
  22  -2   2  859.47  187.21
 -22   2  -2  866.99  200.82
 -22  -2  -2  776.41  218.94
 -22   2  -2 1050.07  166.39
 -22  -2  -2  983.47  136.68
  22   2   3   10.85   90.80
  22  -2   3  -50.79  115.44
 -22   2  -3  -49.90  126.54
 -22  -2  -3   25.27  136.74
 -22  -2  -3   -1.93   96.49
 -22   2  -3  155.97  104.99
  22   2   4 2528.77  238.79
  22  -2   4 2679.62  288.63
 -22   2  -4 2679.81  322.06
 -22  -2  -4 2274.43  245.10
 -22  -2  -4 2502.61  324.24
 -22   2  -4 2423.90  277.84
  22   2   5  125.17  133.83
  22  -2   5  109.91  165.61
 -22   2  -5  148.98  185.49
 -22  -2  -5  303.61  140.75
 -22   2  -5  328.00   89.18
 -22  -2  -5  318.04  174.00
  22   2   6  944.97  220.58
  22  -2   6 1330.51  157.66
 -22   2  -6 1724.52  295.83
 -22  -2  -6 1725.38  267.07
 -22  -2  -6 1306.73  228.07
  22   2   7   42.69  135.58
  22  -2   7   26.63  160.90
 -22  -2  -7  170.97   96.69
 -22  -2  -7   15.83  134.33
 -22   2  -7   40.66   86.69
 -22   2  -7 -137.66  172.50
  22   2   8 2576.49  302.99
  22  -2   8 1869.77  335.69
 -22  -2  -8 2348.90  346.10
 -22  -2  -8 2090.07  308.63
 -22   2  -8 1878.36  358.35
  22   2   9  -52.95  160.21
  22  -2   9   -2.76  167.40
 -22  -2  -9  103.06  178.73
 -22  -2  -9  180.98  163.88
 -22   2  -9   40.93  193.50
  22   2  10  635.03  219.19
  22  -2  10  360.09  216.71
 -22  -2 -10  204.59  216.01
 -22  -2 -10  436.07  229.54
 -22   2 -10  215.80  257.31
  22   4 -15  472.74  136.30
 -22   4  15   19.80  171.29
 -22   4  14  609.36  196.22
 -22   4  13 -111.39  142.22
 -22   4  13  163.35   82.92
  22   4 -12 1031.33  151.73
 -22   4  12  820.05  201.83
 -22   4  12  552.58  195.75
 -22   4  11  618.11  182.61
 -22   4  11  489.89  173.65
  22   4 -10 1087.78  148.47
 -22   4  10  762.00  199.68
  22   4  -9 -100.69  146.91
 -22   4   9    9.87  124.04
 -22   4   9  130.16  124.78
  22   4  -8 2174.34  325.05
 -22   4   8 2745.40  286.49
 -22   4   8 2258.07  274.23
  22   4  -7  291.23  167.34
 -22   4   7  160.18  143.86
 -22   4   7  157.33   85.78
  22   4  -6  863.53  198.19
 -22   4   6  516.56  183.65
 -22   4   6  491.73  179.70
  22   4  -5    5.27  140.44
 -22   4   5    2.73  134.58
 -22   4   5  152.13  127.73
  22   4  -4 1136.36   88.13
 -22   4   4 1103.39  117.38
 -22   4   4 1747.10  134.64
  22   4  -3  -24.06   60.58
 -22   4   3   75.95  137.84
 -22  -4   3   34.72   26.34
 -22   4   3   35.26   52.61
  22   4  -2 2498.17  143.05
 -22  -4   2 2659.30  179.36
 -22   4   2 2866.49  319.46
 -22  -4   2 2334.80  175.34
 -22   4   2 1821.48  189.38
  22   4  -1  146.94  113.54
 -22  -4   1  274.51  164.78
 -22   4   1  414.63  180.11
 -22   4   1  132.29   81.54
 -22  -4   1  456.81   76.93
  22   4   0  472.23  138.38
 -22  -4   0  499.36  177.37
 -22   4   0  693.05  200.65
 -22   4   0  226.22   99.96
 -22  -4   0  466.42   93.78
  22   4   1   97.41   90.09
 -22  -4  -1  -45.23  112.28
 -22   4  -1  -35.55  164.04
 -22   4  -1  110.55   84.22
 -22  -4  -1  234.38  139.82
  22   4   2  627.49  133.57
 -22   4  -2  565.04  211.82
 -22   4  -2  419.44  114.54
 -22  -4  -2  168.57  180.68
  22   4   3  145.20  106.21
 -22  -4  -3   49.68   99.69
 -22   4  -3   42.60  163.68
 -22   4  -3  201.22   94.05
 -22  -4  -3 -139.74   82.60
  22   4   4  -61.97  118.69
  22  -4   4  -95.83  164.13
 -22   4  -4  -60.88  105.48
 -22   4  -4 -109.47  104.70
 -22  -4  -4   -1.45  109.07
 -22  -4  -4  111.29  144.67
  22   4   5  103.72  135.15
  22  -4   5  227.82  179.50
 -22   4  -5   12.91  117.49
 -22   4  -5   17.95  191.67
 -22  -4  -5  133.26  124.68
 -22  -4  -5   37.09   91.03
  22   4   6  154.34  139.08
  22  -4   6  -66.03  167.11
 -22   4  -6  -92.70   71.83
 -22   4  -6  -28.73  183.81
 -22  -4  -6   43.58  122.76
 -22  -4  -6  120.46  143.47
  22   4   7  180.58  162.00
  22  -4   7  -14.15  189.12
 -22   4  -7  104.04  205.90
 -22  -4  -7   22.64  142.04
 -22  -4  -7  128.45  167.60
 -22   4  -7   16.19   80.95
  22   6  -6  202.14  180.00
 -22   6   6  342.16  217.07
  22   6  -5  162.04  164.48
 -22   6   5  246.00  213.69
 -22   6   5  109.60  119.86
  22   6  -4  816.23  246.13
 -22   6   4 1304.91  303.06
 -22   6   4 1354.24  302.51
  22   6  -3  -71.96   87.63
 -22   6   3  -13.86  185.69
 -22   6   3  -22.79  109.18
 -22   6   2   12.52  184.76
  23  -1 -19  351.26  158.76
  23   1 -19  -21.98  196.88
 -23   1  19  154.89  120.18
  23  -1 -18   65.14  134.10
 -23   1  18   64.87  137.75
  23  -1 -17  313.94  148.28
  23   1 -17  303.36  194.08
 -23   1  17  207.87  142.10
  23  -1 -16 1251.32  191.96
 -23   1  16  811.42  174.80
 -23   1  15  -16.86  105.73
  23  -1 -14 2666.89  245.82
 -23   1  14 2384.37  207.68
  23   1 -13  172.06  157.15
 -23   1  13  196.53   98.57
 -23   1  13  277.00   93.71
  23  -1 -12 1242.61  178.04
  23   1 -12 1554.79  226.51
 -23   1  12 1216.48  102.56
 -23   1  12 1169.84   99.91
  23  -1 -11  285.98  117.73
  23   1 -11  383.03  158.81
 -23   1  11  250.27   67.99
 -23   1  11  433.45   93.06
  23  -1 -10  355.85  121.14
  23   1 -10  437.63  154.37
 -23   1  10  350.38   69.67
 -23   1  10  302.00   67.84
  23  -1  -9  267.92  111.13
  23   1  -9  437.51  145.38
 -23   1   9  260.52   89.59
 -23   1   9  171.43   65.50
  23  -1  -8 2534.98  217.03
  23   1  -8 2912.70  176.87
 -23   1   8 2323.79  134.03
 -23   1   8 2575.70  140.70
  23   1  -7  215.56  138.90
  23  -1  -7    4.17  102.00
 -23  -1   7  162.95  122.44
 -23   1   7  204.71   95.12
 -23   1   7  113.85   87.21
 -23   1   7  132.85   64.84
  23  -1  -6 2260.08  201.87
  23   1  -6 2273.06  262.94
 -23   1   6 1911.95  187.26
 -23   1   6 2209.66  146.35
 -23  -1   6 1782.24  235.23
 -23  -1   6 2470.77   97.36
  23  -1  -5  123.20   57.37
  23   1  -5 -115.64  124.90
 -23   1   5   54.70   92.05
 -23   1   5   57.98   96.09
 -23  -1   5  -14.51  120.93
 -23  -1   5   87.13   63.66
  23   1  -4 2222.27  250.06
  23   1  -4 1976.48   91.09
 -23  -1   4 1874.91  244.20
 -23   1   4 2030.34  150.24
 -23  -1   4 1327.43  159.44
 -23   1   4 2082.75  186.05
  23   1  -3 1768.11   97.45
  23   1  -3 1972.06  150.25
 -23   1   3 1527.17  152.73
 -23   1   3 1613.94  114.09
 -23  -1   3 2199.42  192.28
 -23  -1   3 1702.20  233.08
  23  -1  -2 9152.59  535.92
  23   1  -2 8503.61  331.93
 -23   1   2 9499.80  465.99
 -23   1   2 8902.60  497.59
 -23  -1   2 9447.27  415.82
 -23  -1   210103.40  464.01
  23   1  -1 3061.82  170.76
  23  -1  -1 3098.11  222.04
 -23   1   1 3150.57  244.45
 -23   1   1 3188.47  268.30
 -23  -1   1 3449.11  312.25
 -23  -1   1 2509.18  199.59
  23   1   0 1090.31  116.44
  23  -1   0 1021.93  143.73
 -23   1   0 1090.86  160.27
 -23   1   0  610.30  174.05
 -23  -1   0  722.93  198.56
 -23  -1   0 1068.62  130.29
  23   1   1  615.70  106.51
  23  -1   1  581.35  130.67
 -23   1  -1  582.71  142.66
 -23  -1  -1  233.28  103.33
 -23  -1  -1  413.16  125.96
 -23   1  -1  534.26  148.38
  23   1   2 2796.08  224.61
  23  -1   2 2863.32  164.83
 -23   1  -2 3279.75  305.08
 -23   1  -2 2864.91  282.81
 -23  -1  -2 2660.50  279.49
 -23  -1  -2 2919.16  321.69
  23   1   3  120.50  114.16
  23  -1   3  115.03  132.09
 -23   1  -3    8.16  153.96
 -23   1  -3  389.42  137.55
 -23  -1  -3  393.82  139.70
 -23  -1  -3  225.08   94.08
  23   1   4  247.88  121.37
  23  -1   4  121.71  130.32
 -23  -1  -4  253.76  163.57
 -23   1  -4  173.12  148.14
 -23  -1  -4  286.14  145.49
 -23   1  -4   81.17   92.02
  23   1   5 -141.28  126.18
  23  -1   5   83.13  136.09
 -23  -1  -5  278.72   98.96
 -23   1  -5  170.43  147.69
 -23  -1  -5  219.73  152.37
 -23   1  -5  137.34  152.42
  23   1   6  758.36  183.36
  23  -1   6  848.49  196.65
 -23   1  -6  937.95  224.11
 -23  -1  -6  -47.41  235.71
 -23  -1  -6  916.67  225.01
 -23   1  -6 1026.70  133.00
  23   1   7  687.67  190.10
  23  -1   7  644.34  213.13
 -23  -1  -7  889.86  232.36
 -23  -1  -7  317.75  150.19
 -23   1  -7  690.30  250.00
 -23   1  -7  774.72  133.03
  23   1   8 1657.99  237.57
  23  -1   8 1340.16  265.79
 -23  -1  -8 1322.27  169.85
 -23  -1  -8 1420.75  289.14
 -23   1  -8  132.45  154.73
 -23   1  -8 1498.95  279.24
  23   1   9  145.96  155.54
  23  -1   9   15.48  168.21
 -23  -1  -9  351.56  177.75
 -23  -1  -9 -126.58  187.00
 -23   1  -9  -24.47  105.54
 -23   1  -9  -52.54  196.50
  23   1  10  333.73  195.09
  23  -1  10   79.81  125.23
 -23  -1 -10  645.00  217.81
 -23   1 -10   33.57  126.09
 -23  -1 -10  333.71  232.49
 -23   1 -10  325.38  244.97
  23  -3 -17  -73.64   87.60
 -23   3  17  144.04  118.96
  23  -3 -16  255.26  104.53
 -23   3  16  299.72  147.84
  23  -3 -15   53.00   78.50
 -23   3  15 -103.35  152.64
 -23   3  14  251.32  130.99
  23  -3 -13  106.67   84.29
 -23   3  13  381.14  124.64
 -23   3  13  291.49  120.18
  23  -3 -12 1234.08  118.96
  23   3 -12 1101.22  162.91
 -23   3  12 1034.53  178.66
 -23   3  12 1129.67  172.61
  23  -3 -11   76.32   65.69
 -23   3  11  -49.75  105.41
 -23   3  11   35.02  102.60
  23  -3 -10 2024.05  136.58
  23   3 -10 2350.35  312.12
 -23   3  10 2190.57  212.40
 -23   3  10 1740.34  212.26
  23  -3  -9   99.92   38.85
  23   3  -9  119.76  154.55
 -23   3   9  -14.33  107.02
 -23   3   9   57.61  106.86
  23   3  -8  536.99  113.45
 -23   3   8  329.85  133.31
 -23   3   8  487.53  132.04
  23   3  -7 1395.99  257.69
 -23   3   7 1653.59  192.42
 -23   3   7 1413.24  187.07
  23   3  -6  279.11  154.56
 -23   3   6  243.40  115.75
 -23  -3   6  302.58  139.32
 -23   3   6 -104.59   63.54
 -23   3   6  420.37  111.18
  23   3  -5  183.15   82.18
 -23   3   5   64.72   86.09
 -23   3   5  -32.43  103.75
 -23  -3   5  158.96   76.69
 -23   3   5  -79.09   63.16
  23   3  -4  451.49  194.35
  23   3  -4  730.68   57.41
 -23   3   4  483.81   95.17
 -23   3   4  489.85  158.17
 -23  -3   4  563.31   54.95
  23   3  -3  121.83   57.85
 -23   3   3  165.85  127.97
 -23   3   3   87.72   76.70
 -23  -3   3  128.39   42.91
  23   3  -2  255.07   61.66
 -23  -3   2  226.54  158.48
 -23  -3   2  210.52   59.92
 -23   3   2  193.32  148.13
 -23   3   2  323.99   88.62
  23   3  -1  192.18   66.28
 -23   3   1   42.49   84.19
 -23  -3   1  180.29   63.06
 -23   3   1   87.07   89.62
 -23  -3   1  239.90  144.95
  23   3   0  692.83   99.57
 -23   3   0  484.87  180.18
 -23  -3   0  501.57   95.43
 -23   3   0  634.35  121.49
 -23  -3   0  443.83  187.50
  23   3   1  305.39  135.36
  23  -3   1  278.84  160.45
 -23   3  -1  278.56  168.36
 -23  -3  -1  215.01   95.23
 -23  -3  -1  387.92  171.32
 -23   3  -1  492.36  113.86
  23   3   2  235.96  109.34
  23  -3   2  518.16  168.00
 -23   3  -2  596.08  106.12
 -23  -3  -2  195.51  104.65
 -23   3  -2  170.11  121.32
 -23  -3  -2  357.12  176.19
  23   3   3   36.06  102.56
  23  -3   3    5.50  144.53
 -23   3  -3  215.91  160.08
 -23  -3  -3   52.91   96.01
 -23   3  -3  102.69  107.47
 -23  -3  -3  -76.33  147.52
  23   3   4  697.07  159.43
  23  -3   4  657.80  214.29
 -23   3  -4 1102.17  232.38
 -23  -3  -4  996.81  218.79
 -23  -3  -4  336.57  149.94
 -23   3  -4  350.28  162.44
  23   3   5  195.30  144.69
  23  -3   5  427.23  112.70
 -23   3  -5  257.84  205.64
 -23  -3  -5  225.94  112.54
 -23   3  -5   52.35  147.23
 -23  -3  -5  347.57  138.03
  23   3   6  832.63  189.53
  23  -3   6  651.93  236.06
 -23   3  -6  814.37  255.60
 -23  -3  -6  813.49  237.42
 -23   3  -6  495.34  113.38
 -23  -3  -6  621.72  180.78
  23   3   7  -71.86  137.11
  23  -3   7    5.85  159.00
 -23   3  -7   40.70  112.25
 -23   3  -7   18.02   80.47
 -23  -3  -7   -9.11  127.62
 -23  -3  -7  -22.19  156.69
  23   3   8 1289.66  242.95
  23  -3   8 1182.39  277.23
 -23   3  -8 1130.71  328.40
 -23   3  -8 -153.38  138.97
 -23  -3  -8 1435.00  230.55
 -23  -3  -8 1244.73  158.72
 -23   5  12   21.23  156.41
 -23   5  11  219.37  180.99
 -23   5  11  119.96  182.79
  23   5 -10  -44.93  175.49
 -23   5  10  -31.96  161.82
  23   5  -9  -89.09  176.63
 -23   5   9   75.97  157.97
 -23   5   9 -183.84  164.43
  23   5  -8  540.18  223.53
 -23   5   8  710.11  132.19
 -23   5   8  446.85  214.00
  23   5  -7  120.76  180.38
 -23   5   7  424.95  188.05
 -23   5   7  136.13  178.49
  23   5  -6   -7.84   96.51
 -23   5   6  213.38  102.17
 -23   5   6  212.61  168.25
  23   5  -5  196.35  169.21
 -23   5   5  210.18  170.29
 -23   5   5   45.22  171.08
  23   5  -4 1038.56  233.46
 -23   5   4 1002.92  249.40
 -23   5   4  956.82  250.46
  23   5  -3   32.63   92.16
 -23   5   3  204.02  178.30
 -23  -5   3  236.69  144.47
 -23   5   3   37.83   98.92
  23   5  -2 -102.56   86.88
 -23   5   2  -32.17  168.37
 -23  -5   2  475.53  130.42
 -23   5   2  -65.50   92.33
  23   5  -1  331.19   89.99
 -23   5   1  784.84  225.11
 -23  -5   1  633.35  170.58
 -23  -5   1  275.90   55.95
  23   5   0  138.48   94.27
 -23  -5   0  295.66   94.31
 -23   5   0  196.63  207.38
 -23  -5   0  129.75   94.72
  23   5   1   72.92   99.67
 -23  -5  -1  380.40  156.93
 -23   5  -1  165.72  121.29
 -23   5  -1   60.36  110.18
 -23  -5  -1   36.57   97.55
  23   5   2  561.63  137.31
 -23  -5  -2  524.67  197.32
 -23   5  -2  799.22  252.15
 -23   5  -2  268.39  155.06
 -23  -5  -2  335.05  132.41
  23   5   3  165.27  126.44
 -23   5  -3   33.43  223.93
 -23   5  -3   93.06  147.03
 -23  -5  -3   88.97  168.03
 -23  -5  -3  356.19  126.15
  24   0 -17   13.66  140.76
  24   0 -15  -43.52   75.45
 -24   0  15  -36.42   50.25
 -24   0  15   14.20   60.50
 -24   0  14   27.25   45.43
 -24   0  14   15.49   51.53
  24   0 -13    5.00  120.17
 -24   0  13   23.18   42.28
 -24   0  13    3.38   42.85
  24   0 -12 2307.45  231.92
 -24   0  12 1483.87   68.28
 -24   0  12 1566.78   91.67
  24   0 -11  -49.31   66.81
 -24   0  11   -9.32   40.61
 -24   0  11   36.64   38.06
 -24   0  10  864.85   69.69
 -24   0  10  671.66   65.12
  24   0  -9 -238.64  112.35
 -24   0   9  -40.04   43.97
 -24   0   9   29.42   42.34
  24   0  -8 3853.95  299.62
 -24   0   8 3530.96  155.66
 -24   0   8 3262.49  121.01
  24   0  -7  -47.98  110.79
 -24   0   7  -14.04   41.06
 -24   0   7   97.64  102.07
 -24   0   7   91.90   52.19
  24   0  -6 1899.10  214.18
 -24   0   6 1705.19  101.33
 -24   0   6 1551.04  197.42
  24   0  -5    8.70  106.72
 -24   0   5    7.90   76.15
 -24   0   5  -12.65  102.34
  24   0  -4 1862.19  168.39
 -24   0   4 4347.33  200.91
 -24   0   4 4311.75  277.90
  24   0  -3  -32.29   60.79
 -24   0   3 -131.31  108.42
 -24   0   3    9.86  112.35
  24   0  -2 1525.20  128.69
 -24   0   2 1774.98  207.31
 -24   0   2 1483.00  141.96
  24   0  -1    8.75   72.81
 -24   0   1   82.83  114.41
 -24   0   1   39.09   78.67
  24   0   0  125.45   82.53
 -24   0   0   69.56  122.61
 -24   0   0  -75.26   88.14
  24   0   1   66.64   91.21
 -24   0  -1   52.61  139.18
 -24   0  -1  236.44  119.48
  24   0   2 2835.89  252.65
 -24   0  -2 3044.27  208.27
 -24   0  -2 3298.07  275.51
  24   0   3  -44.12  105.99
 -24   0  -3   83.67  135.32
 -24   0  -3  152.85  129.37
  24   0   4  929.65  189.65
 -24   0  -4 1135.23  141.47
 -24   0  -4 1155.89  207.56
  24   0   5   -0.86  129.39
 -24   0  -5  141.03  150.76
  24   0   6 1346.06  227.30
 -24   0  -6 1152.54  262.87
 -24   0  -6 1030.81  279.13
  24   0   7  -39.28  147.34
 -24   0  -7 -172.59  169.44
 -24   0  -7   20.21  168.93
  24   0   8  366.99  120.61
 -24   0  -8  228.92  219.60
 -24   0  -8  718.87  239.01
  24   0   9  -73.52   98.76
 -24   0  -9   33.88  187.56
 -24   0  -9  -18.82  124.96
  24   0  10  446.71  239.30
 -24   0 -10  552.37  258.52
 -24   0 -10  423.45  287.14
  24  -2 -18  694.84  153.53
 -24   2  18  274.48  159.69
 -24   2  17  139.00  118.05
 -24   2  16  115.47  142.85
  24   2 -15  -54.15   96.67
  24  -2 -15  -58.09   97.22
 -24   2  15   87.61  122.19
  24  -2 -14 1419.77  221.53
 -24   2  14 1357.67  142.94
 -24   2  14  475.59  196.12
  24   2 -13  398.42  162.07
 -24   2  13   29.89  114.43
 -24   2  13  -18.64   84.67
  24  -2 -12  277.46  106.58
  24   2 -12  187.11  181.27
 -24   2  12  203.94   97.99
 -24   2  12  368.16   97.12
  24  -2 -11 1409.92  153.94
  24   2 -11 1690.40  263.34
 -24   2  11 1270.64  143.40
 -24   2  11 1302.25  144.27
  24  -2 -10  148.35   94.63
  24   2 -10  328.48  166.80
 -24   2  10  165.38   91.48
 -24   2  10  291.83  122.42
  24   2  -9  345.18  191.44
  24  -2  -9  475.07  109.09
 -24   2   9  533.50  108.87
 -24   2   9  586.40  106.71
  24  -2  -8  794.80  125.56
  24   2  -8  944.51  218.32
 -24   2   8  906.23  126.14
 -24   2   8 1049.83  169.84
  24   2  -7  501.74  163.15
  24  -2  -7  -14.53   56.36
 -24   2   7  400.66   91.29
 -24  -2   7  280.59  149.68
 -24   2   7  344.18   88.45
 -24   2   7  454.28   95.24
 -24   2   6 2269.50  174.30
 -24   2   6 2249.62  192.68
 -24  -2   6 2250.44  170.13
 -24   2   5  632.95  122.47
 -24  -2   5  767.99  189.49
 -24   2   5  985.81  138.79
  24   2  -4  297.81  172.09
  24   2  -4  319.87   40.44
 -24   2   4  555.41  116.96
 -24  -2   4  295.44   54.37
 -24   2   4  411.97  101.31
  24   2  -3  363.01  102.46
  24   2  -3  268.20   51.02
 -24   2   3  531.27  125.45
 -24  -2   3  407.38   54.63
 -24   2   3  431.03  109.64
  24   2  -2  101.17   82.86
  24   2  -2   77.76   52.60
 -24   2   2  -32.06  100.67
 -24  -2   2  -13.79   69.67
 -24   2   2   55.41   91.86
 -24  -2   2   71.77   78.61
  24  -2  -1 1445.57  187.61
  24   2  -1 1435.89  119.04
 -24   2   1 1523.37  205.99
 -24   2   1 1420.72  179.89
 -24  -2   1 1532.66  117.62
 -24  -2   1 1996.23  247.09
  24   2   0  304.06   89.32
  24  -2   0  352.29   80.31
 -24   2   0  220.81  144.08
 -24   2   0  260.26  127.67
 -24  -2   0  400.46   86.95
 -24  -2   0  234.87  167.39
  24   2   1   53.41   76.56
  24  -2   1  -60.32  113.61
 -24   2  -1  -74.14  123.97
 -24  -2  -1 -156.37  110.25
 -24  -2  -1  -39.62   82.31
 -24   2  -1  -29.28  106.65
  24   2   2   66.90   92.98
  24  -2   2  155.86  132.96
 -24   2  -2   31.87  144.59
 -24   2  -2  175.31  119.55
 -24  -2  -2  164.12  100.49
  24   2   3  339.68  114.63
  24  -2   3  130.21  156.04
 -24   2  -3  285.39   99.30
 -24  -2  -3  275.57  109.67
 -24   2  -3  188.68  141.41
 -24  -2  -3  402.39  123.51
  24   2   4 1590.56  207.32
  24  -2   4 1622.14  156.33
 -24   2  -4 1943.67  299.14
 -24  -2  -4 1907.70  302.02
 -24   2  -4 1139.19  239.41
 -24  -2  -4 1653.83  214.50
  24   2   5   55.08  121.44
  24  -2   5  -14.98  149.71
 -24   2  -5  118.68  181.98
 -24   2  -5  118.76  139.61
 -24  -2  -5   -0.29  130.04
 -24  -2  -5  174.73  163.44
  24   2   6  898.46  186.05
  24  -2   6  653.61  218.11
 -24   2  -6  643.38  206.22
 -24  -2  -6  507.83  110.03
 -24  -2  -6  605.53  239.52
 -24   2  -6  606.51  233.13
  24   2   7  -51.69  163.44
  24  -2   7  272.77  194.79
 -24   2  -7  313.70  107.97
 -24  -2  -7  247.97  199.93
 -24  -2  -7  160.77  166.33
 -24   2  -7  396.65  206.75
  24   2   8  498.45  178.46
  24  -2   8  282.27  125.21
 -24   2  -8  105.25  115.72
 -24  -2  -8  230.38  214.49
 -24   2  -8  220.56  229.14
 -24  -2  -8  237.42  186.59
  24   2   9  227.51  158.76
  24  -2   9 -117.81  178.48
 -24  -2  -9   43.34  109.16
 -24  -2  -9    7.61  164.96
 -24   2  -9  -77.77  201.31
 -24   2  -9   16.50  102.85
  24   4 -14  918.17  170.85
 -24   4  14  895.48  208.01
 -24   4  14  510.52  205.60
 -24   4  13   29.67  143.84
 -24   4  13  150.18  137.70
 -24   4  12  576.00  190.30
 -24   4  12  754.89  189.78
  24   4 -11  209.34  206.56
 -24   4  11  303.49  161.57
 -24   4  11  289.21  156.61
 -24   4  10  492.54  168.15
 -24   4  10  314.12  166.44
  24   4  -9  223.41  110.66
 -24   4   9  176.06  146.81
 -24   4   9  157.43  145.24
  24   4  -8 1031.30  272.81
 -24   4   8 1421.73  223.62
 -24   4   8 1453.91  224.40
  24   4  -7   67.18  170.19
 -24   4   7  119.64  142.91
 -24   4   7  166.79  141.92
  24   4  -6  747.71  210.94
 -24   4   6  410.61  176.59
 -24   4   6  588.75  105.51
  24   4  -5  113.77  149.88
 -24   4   5  -35.13  130.17
 -24  -4   5   18.54  142.92
 -24   4   5   51.13   51.97
 -24   4   5   39.89  130.84
  24   4  -4 2074.37  264.80
 -24   4   4 1179.25  142.31
 -24   4   4 1473.09  256.51
  24   4  -3   -6.90   63.86
 -24   4   3   69.49  147.88
 -24  -4   3   88.00   45.58
 -24   4   3   35.03   62.57
  24   4  -2 2903.92  215.14
 -24  -4   2 3753.06  225.10
 -24   4   2 3479.52  243.82
 -24  -4   2 3314.20  167.86
 -24   4   2 2887.42  248.40
  24   4  -1  -16.91   61.96
 -24  -4   1  -59.65  139.94
 -24   4   1  193.57  146.52
 -24   4   1  -15.23   94.47
 -24  -4   1   -7.80   59.40
  24   4   0 2448.32  182.33
 -24  -4   0 2420.92  176.59
 -24  -4   0 2183.98  321.69
 -24   4   0 2946.64  359.69
 -24   4   0 1910.16  192.96
  24   4   1  -39.09  115.66
 -24  -4  -1  -60.85   80.01
 -24   4  -1  184.83  157.27
 -24   4  -1  -38.65   87.20
 -24  -4  -1  -44.97  145.21
  24   4   2  443.41  172.94
 -24  -4  -2  381.47  122.29
 -24   4  -2  691.05  217.19
 -24   4  -2  285.58  125.19
 -24  -4  -2  434.66  191.15
  24   4   3   79.38  109.30
 -24   4  -3  290.86  107.18
 -24  -4  -3  -99.06  107.11
 -24   4  -3   -3.39  105.07
 -24  -4  -3 -108.62  156.04
  24   4   4 1217.16  198.20
  24  -4   4 1381.13  172.84
 -24   4  -4 1319.23  312.19
 -24  -4  -4  744.17  185.58
 -24   4  -4  587.96  184.60
 -24  -4  -4  966.82  252.95
  24   4   5  306.45  188.35
  24  -4   5   95.23  186.25
 -24   4  -5   35.67  209.14
 -24  -4  -5   18.53  130.72
 -24   4  -5  182.74  126.86
 -24  -4  -5 -123.16  170.02
  24   4   6  709.79  202.84
  24  -4   6  764.63  266.37
 -24   4  -6  503.74  190.90
 -24   4  -6 1113.20  299.19
 -24  -4  -6  287.60  190.69
 -24  -4  -6  883.77  243.65
  25  -1 -18   25.86   77.27
  25  -1 -17  334.41  142.45
 -25   1  17   35.86  119.67
  25   1 -16 1620.62  170.04
 -25   1  16 1164.13  120.85
 -25   1  16 1099.03  182.37
 -25   1  15  137.04   70.42
 -25   1  15  336.41  110.15
  25   1 -14  717.45  203.63
 -25   1  14  530.51  113.99
 -25   1  14  482.11   88.17
  25   1 -13  364.52  189.60
 -25   1  13  450.22   75.92
  25   1 -12  662.09  196.89
 -25   1  12  465.72  112.38
 -25   1  12  661.41   81.10
  25  -1 -11   14.25  105.32
  25   1 -11   36.39  133.53
 -25   1  11    4.67   53.67
 -25   1  11   39.39   55.53
  25  -1 -10   39.70  105.82
  25   1 -10  123.75  146.99
 -25   1  10   63.50   83.21
 -25   1  10  110.77   76.98
  25  -1  -9    1.06  102.92
  25   1  -9  130.50  135.77
 -25   1   9    4.72   58.39
 -25   1   9  125.23   81.20
  25   1  -8    9.24  139.12
  25  -1  -8  109.07  106.61
 -25   1   8   52.84   62.98
 -25   1   8  211.34   86.79
  25  -1  -7   89.44   99.63
 -25   1   7   81.56   64.94
 -25  -1   7  -95.95  120.05
 -25   1   7   83.48   92.78
 -25   1   7   15.73   62.49
  25  -1  -6 2545.48  222.82
 -25   1   6 2250.83  155.07
 -25   1   6 2009.73  205.40
 -25  -1   6 2315.40  127.70
  25   1  -5  735.54  112.10
 -25   1   5  534.07  141.75
 -25   1   5  655.98   99.17
 -25  -1   5  656.40   88.82
  25   1  -4  457.04  173.44
  25   1  -4  451.80   58.02
 -25  -1   4  410.82  165.98
 -25   1   4  529.85  100.33
 -25  -1   4  272.86   74.55
 -25   1   4  336.64  130.02
  25   1  -3  497.44  105.11
 -25   1   3  976.22  124.99
 -25  -1   3 1106.39  104.16
 -25   1   3  671.41  150.97
 -25  -1   3  534.99  109.80
  25   1  -2 1016.85  104.31
  25  -1  -2 1121.24  142.45
 -25   1   2  970.14  160.42
 -25   1   2  921.17  176.61
 -25  -1   2 1447.64  138.21
 -25  -1   2 1642.10  216.38
  25   1  -1  249.54   78.48
  25  -1  -1  308.85  109.67
 -25   1   1  280.72  119.16
 -25  -1   1  291.10   95.46
 -25  -1   1  275.13  161.92
  25   1   0 2863.45  256.30
  25  -1   0 2838.95  241.69
 -25   1   0 2958.95  257.41
 -25   1   0 2541.57  291.06
 -25  -1   0 2968.61  325.40
 -25  -1   0 3127.08  229.98
  25   1   1   18.59   82.31
  25  -1   1   -4.33   98.73
 -25   1  -1  -78.79  117.32
 -25  -1  -1   45.97  135.99
 -25  -1  -1   31.76  102.70
 -25   1  -1   14.50  113.67
  25   1   2  597.38  184.41
  25  -1   2  543.01  163.07
 -25   1  -2  622.33  188.14
 -25  -1  -2  881.01  213.66
 -25  -1  -2  758.59  152.64
 -25   1  -2  434.12  179.09
  25   1   3   44.87  105.05
  25  -1   3  -66.60  123.36
 -25   1  -3  -40.89  138.25
 -25  -1  -3  231.59  121.58
 -25  -1  -3   92.65  156.90
 -25   1  -3   96.36  130.88
  25   1   4 1333.42  192.26
  25  -1   4 1466.13  215.10
 -25   1  -4   84.75  234.59
 -25  -1  -4 1002.22  220.38
 -25  -1  -4 1379.74  263.71
 -25   1  -4 1560.40  232.11
  25   1   5  213.45  136.08
  25  -1   5  202.19  141.24
 -25  -1  -5   76.85  180.45
 -25   1  -5   32.05  160.28
 -25  -1  -5  184.99  186.42
 -25   1  -5   38.09  174.51
  25   1   6 1038.18  222.41
  25  -1   6 1105.04  133.54
 -25  -1  -6 1176.09  274.22
 -25   1  -6  870.72  151.09
 -25  -1  -6 1200.37  257.69
 -25   1  -6 1067.04  264.40
  25   1   7   65.90  143.25
  25  -1   7  -22.63  148.46
 -25  -1  -7 -206.62  170.39
 -25   1  -7  147.68  163.60
 -25  -1  -7  193.18  165.62
 -25   1  -7  -24.80  167.82
  25   1   8  511.74  181.67
  25  -1   8  -59.38  182.25
 -25  -1  -8  385.24  207.17
 -25  -1  -8  116.86  218.60
 -25   1  -8  103.04  228.37
 -25   1  -8   64.59  200.51
  25   1   9   84.76  167.23
  25  -1   9  -70.60  165.83
 -25   1  -9  128.35  186.79
 -25  -1  -9  122.50  191.56
 -25  -1  -9  -16.93  193.35
 -25   1  -9  -15.42  207.75
  25  -3 -16  224.02  117.27
 -25   3  16  800.83  143.99
 -25   3  16  127.53  149.78
  25  -3 -15  123.85   86.71
 -25   3  15  -69.53  108.15
 -25   3  15  -64.41  107.69
  25  -3 -14  486.84  160.03
 -25   3  14  444.84  154.66
 -25   3  14  751.60  152.48
 -25   3  13   82.17  107.36
 -25   3  13  -25.11  105.28
  25  -3 -12 1336.98  132.83
  25   3 -12 1787.22  294.24
 -25   3  12 1190.70  190.06
 -25   3  12 1260.77  187.64
  25  -3 -11 1015.94  110.33
  25   3 -11  538.44  248.60
 -25   3  11  404.49  160.32
 -25   3  11  743.74  154.87
  25  -3 -10 1887.01  155.44
  25   3 -10 2441.64  342.93
 -25   3  10 2166.70  219.32
 -25   3  10 2155.87  212.19
  25   3  -9   30.67   96.68
 -25   3   9  -43.50  108.83
 -25   3   9  247.26  107.58
  25   3  -8 1748.64  299.84
 -25   3   8 1842.46  209.34
 -25   3   8 1732.33  205.06
  25   3  -7  411.77  194.48
 -25   3   7  322.91  131.02
 -25   3   7  457.23  132.86
  25   3  -6 1272.44  149.96
 -25   3   6 1231.60  173.45
 -25   3   6 1053.42  114.00
 -25  -3   6  737.57  233.76
 -25   3   6 1070.20  181.09
 -25   3   5  486.31  122.12
 -25   3   5  621.98  147.55
 -25  -3   5  474.11  104.01
 -25   3   5  118.60   81.05
  25   3  -4 2126.27  102.90
 -25   3   4 2860.33  186.75
 -25   3   4 3025.12  284.66
 -25  -3   4 2503.96  113.84
  25   3  -3   54.18   55.47
 -25  -3   3  -67.05   54.09
 -25   3   3  161.81  115.48
 -25   3   3  -33.27   74.19
  25   3  -2 1441.50  101.98
 -25  -3   2 1577.22  255.17
 -25  -3   2 1108.93  134.47
 -25   3   2 1533.02  144.99
 -25   3   2 1187.60  152.96
  25   3  -1    9.53   80.83
 -25   3   1  -57.03  119.91
 -25  -3   1  119.62   78.03
 -25   3   1  -44.88   83.26
 -25  -3   1 -132.68  135.93
  25   3   0  250.76   87.00
 -25   3   0  324.72  158.93
 -25   3   0  222.09  114.21
 -25  -3   0  246.12   83.58
 -25  -3   0  276.12  171.53
  25   3   1  -48.15  112.89
  25  -3   1    1.31  135.96
 -25   3  -1  -91.73  147.17
 -25  -3  -1   63.29  110.33
 -25  -3  -1  142.96   86.37
 -25   3  -1   12.52  101.66
  25   3   2  276.74  111.62
  25  -3   2  408.69  171.75
 -25   3  -2  322.66  190.34
 -25   3  -2  301.75  131.71
 -25  -3  -2  382.42  109.25
 -25  -3  -2 -107.25  184.08
  25   3   3  258.05  118.02
  25  -3   3  297.39  104.40
 -25   3  -3  193.51  190.60
 -25   3  -3  277.49  135.01
 -25  -3  -3   44.25  117.96
 -25  -3  -3  236.31  109.47
  25   3   4 1177.92  182.71
  25  -3   4  923.39  248.58
 -25   3  -4 1624.64  266.70
 -25  -3  -4  698.96  176.41
 -25   3  -4  806.44  197.81
 -25  -3  -4  539.58  252.14
  25   3   5  351.79  165.05
  25  -3   5  521.00  216.71
 -25   3  -5  769.13  240.22
 -25  -3  -5  277.48  229.06
 -25  -3  -5  407.45  158.56
 -25   3  -5  479.97  174.52
  25   3   6  612.36  216.30
  25  -3   6 1348.54  161.18
 -25   3  -6 1688.89  323.29
 -25  -3  -6  639.02  169.20
 -25  -3  -6 1389.51  209.28
 -25   3  -6   18.25  228.04
  25   3   7 -105.64  143.66
  25  -3   7   61.01  179.78
 -25   3  -7  -78.29  209.14
 -25  -3  -7   29.15  181.24
 -25   3  -7  163.90  151.54
 -25  -3  -7   88.46  140.23
  25   5 -10  874.47  278.62
 -25   5  10  759.33  235.80
 -25   5  10  655.17  238.58
  25   5  -9   53.07  192.85
 -25   5   9    0.27  168.11
 -25   5   9  237.28  169.26
  25   5  -8  273.65  217.71
 -25   5   8  421.88  207.75
 -25   5   8  371.72  118.07
  25   5  -7   96.27   98.36
 -25   5   7   30.54  161.51
 -25   5   7 -185.43  159.76
  25   5  -6  843.20  232.37
 -25   5   6  560.36  223.14
 -25   5   6  372.66  224.06
  25   5  -5  255.32  181.09
 -25   5   5  210.08  178.86
 -25   5   5   73.69  106.72
  25   5  -4   22.30  169.38
 -25   5   4  135.94  176.11
 -25   5   4  -22.57  167.96
  25   5  -3  106.40  110.47
 -25   5   3  262.30  199.82
 -25  -5   3  480.09  169.29
 -25   5   3   58.16  111.69
 -25   5   2  -16.06  113.53
 -25  -5   2  345.07  156.71
 -25   5   2   39.92  103.99
 -25   5   1 -101.09  219.83
 -25  -5   1 -363.82  175.13
  25   5   0  172.70   98.82
 -25   5   0  462.21  131.25
 -25  -5   0  -90.55  102.13
 -25  -5   0  317.42  132.47
  25   5   1   51.62   93.44
 -25  -5  -1   -4.68  152.51
 -25   5  -1  -17.18  187.61
 -25  -5  -1   -5.89   91.10
  26   0 -18 1063.86  153.79
  26   0 -14 1618.93  252.69
  26   0 -13  -96.32  124.52
 -26   0  13    6.33   38.05
 -26   0  13   25.93   34.33
  26   0 -12  667.29  179.73
 -26   0  12  752.46   61.47
 -26   0  12  511.27   55.66
  26   0 -11 -106.97  125.90
 -26   0  11   -2.76   39.71
 -26   0  11  -33.66   34.87
  26   0 -10  300.33  131.67
 -26   0  10   79.55   48.45
 -26   0  10   56.59   44.30
  26   0  -9  -10.43   69.52
 -26   0   9  -47.40   52.81
 -26   0   9  -25.98   47.12
  26   0  -8 2101.94  236.07
 -26   0   8 1806.79  123.48
 -26   0   8 2039.60  215.17
 -26   0   8 1597.61  111.27
  26   0  -7  -89.67  114.26
 -26   0   7   52.16   59.81
 -26   0   7   66.08   60.18
 -26   0   7  -37.50   39.63
  26   0  -6 4841.71  355.14
 -26   0   6 3868.24  182.74
 -26   0   6 4175.86  330.75
  26   0  -5  -98.89   74.67
 -26   0   5  -39.46   92.66
 -26   0   5   79.89  117.66
 -26   0   4 9851.32  462.14
 -26   0   4 9194.66  591.60
  26   0  -3  -84.76   72.42
 -26   0   3 -136.89   81.83
  26   0  -2  480.27  102.01
 -26   0   2  563.27  170.17
 -26   0   2  636.74  112.30
  26   0  -1  -65.22   79.41
 -26   0   1  -96.31   74.91
 -26   0   1   41.09   92.09
  26   0   0  161.54   97.27
 -26   0   0  147.15  163.86
  26   0   1   41.07   91.32
 -26   0  -1  105.66   82.63
 -26   0  -1  -74.50  103.89
  26   0   2 1800.89  201.60
 -26   0  -2 1688.91  280.40
 -26   0  -2 2131.04  232.63
  26   0   3   66.69  108.56
 -26   0  -3 -139.97  148.94
 -26   0  -3 -158.82  127.82
  26   0   4 3880.58  341.29
 -26   0  -4 3879.91  420.96
 -26   0  -4 3849.76  410.11
  26   0   5  -31.23   79.64
 -26   0  -5  131.94   96.67
 -26   0  -5  121.44  151.11
  26   0   6 1525.60  246.57
 -26   0  -6  136.54  284.64
 -26   0  -6 1904.04  276.15
  26   0   7   67.87  151.45
 -26   0  -7   26.53  178.84
 -26   0  -7   31.02  195.02
  26   0   8   10.67  173.24
 -26   0  -8  148.72  202.38
 -26   0  -8  306.94  234.31
  26   0   9   95.73  191.37
 -26   0  -9 -225.29  125.85
 -26   2  17  -88.03   93.46
 -26   2  17   -9.08  105.31
 -26   2  16 1476.60  152.93
 -26   2  16  748.32  159.42
 -26   2  15  -12.14   85.37
 -26   2  15   64.74   88.32
  26  -2 -14  122.77  113.59
  26   2 -14  315.22  108.90
 -26   2  14   69.65   90.91
 -26   2  14   61.53   93.25
  26  -2 -13   64.63  106.55
 -26   2  13   -5.84   88.46
 -26   2  13  272.23   90.00
  26  -2 -12  160.32   98.39
  26   2 -12   30.96   97.69
 -26   2  12   61.52   84.87
 -26   2  12   96.43  115.67
  26  -2 -11  410.03  109.63
  26   2 -11   58.42  187.61
 -26   2  11  239.07   99.46
 -26   2  11  234.17   98.87
  26   2 -10  449.79  203.45
  26  -2 -10  233.88  113.14
 -26   2  10  485.27  102.76
 -26   2  10  441.01  105.81
  26  -2  -9   34.31   92.58
  26   2  -9   10.81  160.51
 -26   2   9  105.78   82.10
 -26   2   9   99.05  117.43
  26   2  -8 1769.60  169.21
  26  -2  -8 1609.65  106.20
 -26   2   8 1762.48  163.31
 -26   2   8 1315.88  159.73
  26  -2  -7  -81.92   53.04
  26   2  -7   51.05  144.50
 -26   2   7  -10.39   84.50
 -26   2   7  -12.92   81.31
 -26  -2   7  -40.68  133.97
 -26   2   7   63.38   83.29
  26   2  -6 1590.24  266.20
 -26   2   6 1263.36  158.14
 -26   2   6 1728.62  224.92
 -26  -2   6 1324.74  241.70
  26   2  -5   87.55   83.70
 -26   2   5   -6.33   87.20
 -26   2   5  -33.11   91.84
 -26  -2   5   24.81   36.65
 -26  -2   5 -146.94  133.73
  26   2  -4  749.09   79.05
 -26   2   4  798.58  151.89
 -26  -2   4  845.13   59.36
 -26   2   4  618.19  141.53
  26   2  -3  275.84   57.90
 -26   2   3  414.95  125.67
 -26  -2   3  407.00   58.86
 -26   2   3  385.50  119.60
  26   2  -2  585.91  112.18
 -26   2   2  624.71  155.89
 -26  -2   2  726.47  107.75
 -26   2   2  729.24  142.71
 -26  -2   2  437.41  120.77
  26  -2  -1   56.92  120.94
  26   2  -1   32.98   72.31
 -26   2   1   29.12  127.82
 -26   2   1  244.03  113.51
 -26  -2   1  223.41   71.33
 -26  -2   1  212.98  156.56
  26   2   0  150.36   84.71
  26  -2   0  261.35  129.82
 -26   2   0  184.15  137.62
 -26   2   0  254.27  125.80
 -26  -2   0   79.50   84.50
 -26  -2   0  169.26  164.68
  26   2   1  155.08   99.12
  26  -2   1  354.12  143.19
 -26   2  -1  160.36  154.34
 -26  -2  -1  187.08  179.27
 -26  -2  -1  284.65  136.99
 -26   2  -1  298.71  137.74
  26   2   2  597.43  129.72
  26  -2   2  639.10  180.01
 -26   2  -2  647.66  111.30
 -26  -2  -2  646.23  209.19
 -26  -2  -2  354.44  182.76
 -26   2  -2  198.89  168.87
  26   2   3  240.67  122.96
  26  -2   3  225.83  169.95
 -26   2  -3  520.67  199.60
 -26  -2  -3  169.47  199.56
 -26   2  -3  427.25  156.59
 -26  -2  -3  226.88  131.88
  26   2   4  125.02  114.85
  26  -2   4   73.48  150.45
 -26   2  -4  -49.33  176.38
 -26  -2  -4  163.33  106.86
 -26   2  -4 -109.53  143.32
 -26  -2  -4  157.55  123.01
  26   2   5   31.14  113.80
  26  -2   5  -64.47   84.00
 -26  -2  -5  130.14  163.01
 -26   2  -5  -60.95  141.04
 -26  -2  -5   12.31  117.25
 -26   2  -5  132.06  155.38
  26   2   6 1141.72  222.09
  26  -2   6 1161.48  275.62
 -26   2  -6 1152.77  162.14
 -26  -2  -6 1423.05  231.46
 -26  -2  -6 1168.39  312.30
 -26   2  -6 1216.87  319.44
  26   2   7   27.03   94.30
  26  -2   7  293.94  189.26
 -26   2  -7 -133.42  179.59
 -26  -2  -7   14.41  161.18
 -26  -2  -7  455.22  120.49
 -26   2  -7  177.92  212.72
 -26   2  -8  163.45  198.51
 -26  -2  -8  143.37  215.59
  26   4 -13    2.53  116.71
 -26   4  13  131.83  140.25
 -26   4  13   74.94  139.71
  26   4 -12 1044.04  250.03
 -26   4  12  -35.08  181.17
 -26   4  12  667.00  181.04
  26   4 -11  255.58  185.11
 -26   4  11   -3.57  136.05
 -26   4  11  -66.46  125.70
  26   4 -10 1791.63  304.12
 -26   4  10 1317.67  224.13
 -26   4  10  825.30  222.13
  26   4  -9   20.59  178.36
 -26   4   9  -38.78  136.56
 -26   4   9 -109.13  135.71
  26   4  -8  197.54  172.80
 -26   4   8  -33.92  137.32
 -26   4   8   50.80  132.68
  26   4  -7  674.03  206.57
 -26   4   7  248.66  158.94
 -26   4   7  274.88  163.68
  26   4  -6  785.15  229.86
 -26   4   6  552.48  181.33
 -26   4   6  659.36  190.75
  26   4  -5 -242.72  166.40
 -26   4   5   48.79  141.06
 -26   4   5   43.41   60.80
 -26  -4   5  348.32  153.59
 -26   4   5   28.68  139.95
 -26   4   4 1093.27  126.61
 -26   4   4   35.13  109.72
 -26   4   3   68.26   70.90
 -26   4   3  -98.08  151.87
 -26   4   2 1159.39  242.61
 -26  -4   2 1100.66  235.92
 -26   4   2  506.51  120.96
 -26  -4   2  885.92   91.50
  26   4  -1  -54.24   93.03
 -26  -4   1  -99.01  157.62
 -26   4   1  228.20  163.04
 -26   4   1   82.83   82.24
 -26  -4   1   29.05   91.40
  26   4   0 1670.30  162.26
 -26  -4   0 1630.99  155.32
 -26  -4   0 1800.00  304.51
 -26   4   0 1654.60  313.66
  26   4   1  -38.48   92.25
 -26  -4  -1  101.73   89.57
 -26   4  -1  275.02  175.76
 -26   4  -1   15.19  104.37
 -26  -4  -1  130.75  165.30
  26   4   2 1768.09  282.31
 -26   4  -2 2424.74  226.59
 -26  -4  -2 1733.64  199.34
 -26   4  -2 1238.01  220.19
 -26  -4  -2 2308.36  322.75
  26   4   3   11.81  113.26
 -26   4  -3   10.43  188.64
 -26  -4  -3  157.13  151.53
 -26   4  -3   33.43  113.00
 -26  -4  -3  -13.48  165.23
  26   4   4  417.27  154.97
 -26   4  -4  507.48  251.01
 -26  -4  -4  290.32  149.78
 -26   4  -4  338.65  152.15
 -26  -4  -4  244.93  216.45
  27   1 -15   17.67  153.03
 -27   1  15  -27.21   76.08
 -27   1  15   28.97   84.85
  27   1 -14 3028.46  342.55
 -27   1  14 2443.68  144.96
 -27   1  14 2241.02  146.11
  27  -1 -13  337.27  137.85
  27   1 -13  202.85  105.53
 -27   1  13  195.58   67.20
 -27   1  13  123.87   91.10
  27  -1 -12   60.84  120.62
  27   1 -12  304.36  155.66
 -27   1  12   79.75   78.75
 -27   1  12   37.02   82.45
  27  -1 -11  495.85  138.97
  27   1 -11  839.54  187.65
 -27   1  11  226.77   73.01
 -27   1  11  281.29  101.70
  27   1 -10   47.33  203.92
  27  -1 -10  485.89  153.19
 -27   1  10  598.36   86.01
 -27   1  10  711.80   86.91
  27   1  -9  124.73   89.62
  27  -1  -9  204.17  117.74
 -27   1   9   96.61   66.61
 -27   1   9   95.63   64.51
  27  -1  -8  801.93  154.98
  27   1  -8 1334.78  201.01
 -27   1   8  710.23  125.79
 -27  -1   8  542.41  107.91
 -27   1   8  418.16  143.13
 -27   1   8  452.65   90.35
  27  -1  -7  149.30  122.05
  27   1  -7   50.02  153.70
 -27   1   7  106.52   70.18
 -27  -1   7  231.36  141.18
 -27   1   7   98.65  109.89
 -27   1   7  155.79   71.28
  27   1  -6   17.16   81.86
  27  -1  -6   91.37   66.36
 -27   1   6   66.27   69.95
 -27   1   6 -100.51   58.80
 -27  -1   6   82.12   47.85
 -27   1   5 1060.13  182.61
 -27   1   5 1033.55  178.92
 -27  -1   5 1295.26  116.88
  27   1  -4 1555.03  135.27
 -27   1   4 1744.75  168.75
 -27  -1   4 2108.07  264.53
 -27  -1   4 1563.19  169.63
 -27   1   4 1399.59  215.99
  27   1  -3  -27.84   54.52
 -27   1   3  -60.58   89.66
 -27  -1   3   67.90   90.74
 -27   1   3  -54.00  109.87
 -27  -1   3  154.44   76.32
  27   1  -2  107.38   73.70
  27  -1  -2  223.66  100.47
 -27   1   2  166.93  105.77
 -27  -1   2   44.36  114.01
 -27  -1   2  250.28  156.21
 -27   1   2  249.43  127.55
  27   1  -1  219.45   79.77
  27  -1  -1  153.93  108.77
 -27   1   1  191.76  118.64
 -27   1   1  224.44  133.06
 -27  -1   1   89.63  126.71
 -27  -1   1   48.41  162.53
  27   1   0 1256.18  139.33
  27  -1   0 1433.48  180.68
 -27   1   0 1450.95  209.10
 -27   1   0  681.80  224.32
 -27  -1   0 1409.92  254.49
 -27  -1   0 1525.80  225.08
  27   1   1  146.48  107.93
  27  -1   1  326.81  127.47
 -27   1  -1  317.10  150.91
 -27   1  -1  332.85  155.17
 -27  -1  -1  387.46  175.13
 -27  -1  -1   26.87  120.36
  27   1   2 1371.19  176.31
  27  -1   2 1458.98  207.74
 -27  -1  -2 1311.05  275.97
 -27  -1  -2 1185.81  209.57
 -27   1  -2 1448.81  243.58
 -27   1  -2 1229.16  223.57
  27   1   3   38.23  106.69
  27  -1   3 -100.65  124.23
 -27  -1  -3  216.26  161.59
 -27  -1  -3 -109.75  139.11
 -27   1  -3   49.58  141.18
 -27   1  -3   94.22  146.93
  27   1   4 1895.54  254.74
  27  -1   4 2105.16  178.38
 -27   1  -4 1965.28  312.70
 -27  -1  -4 2282.19  293.80
 -27  -1  -4 2218.59  350.83
 -27   1  -4 2332.88  309.52
  27   1   5  123.94  128.00
  27  -1   5   41.87  142.36
 -27   1  -5   10.86  160.09
 -27  -1  -5   10.76  152.59
 -27  -1  -5   47.82  102.47
 -27   1  -5  -95.49  157.27
  27   1   6  540.34  181.75
  27  -1   6  409.06  188.98
 -27   1  -6  123.78  213.90
 -27  -1  -6  919.09  225.81
 -27  -1  -6  139.43  229.17
 -27   1  -6  381.67  237.33
  27   1   7   76.01  151.43
  27  -1   7   99.85  154.14
 -27  -1  -7   28.30  188.80
 -27   1  -7  -77.03  177.14
 -27  -1  -7  -28.42  183.56
 -27   1  -7   65.02  199.60
  27  -3 -15  185.45  108.09
 -27   3  15  162.60  136.86
 -27   3  15  449.14  130.55
  27  -3 -14  231.59  147.35
 -27   3  14  297.42  136.29
 -27   3  14  473.69  185.02
  27  -3 -13  196.87   94.43
  27   3 -13  198.06  123.69
 -27   3  13   45.34  122.47
 -27   3  13  200.84  122.66
  27  -3 -12  144.38   95.01
  27   3 -12  435.26  206.94
 -27   3  12  315.96  124.62
 -27   3  12  104.53  123.03
  27  -3 -11  594.95   69.19
  27   3 -11  467.55  252.20
 -27   3  11  442.12  152.56
 -27   3  11  638.98  144.90
  27   3 -10  348.59  220.60
 -27   3  10  413.68  132.21
 -27   3  10  261.58  187.09
  27   3  -9  -45.16  183.24
 -27   3   9  193.07  110.30
 -27   3   9  135.23  118.00
  27   3  -8 1715.04  291.48
 -27   3   8 1147.24  182.46
 -27   3   8 1374.96  190.85
  27   3  -7   -0.31   99.17
 -27   3   7 -102.71  113.58
 -27   3   7  -57.14  110.56
 -27   3   6 2278.25  230.86
 -27   3   6 1345.83  202.54
 -27   3   6 1806.88  223.57
 -27   3   5  126.48   82.21
 -27   3   5   84.34  126.55
 -27   3   5   58.93   73.59
 -27   3   4  850.18  130.62
 -27   3   4 1348.76  188.73
 -27  -3   4  654.50   69.01
  27   3  -3  -14.66   62.08
 -27  -3   3  -54.57   60.86
 -27   3   3  119.43  127.51
 -27   3   3 -110.42   85.59
  27   3  -2 1449.07  148.16
 -27  -3   2 1627.68  174.16
 -27  -3   2 1403.53  149.93
 -27   3   2 1612.14  240.20
 -27   3   2 1438.80  179.18
  27   3  -1  -10.03   86.15
 -27   3   1  -17.35  126.77
 -27  -3   1   54.60   83.92
 -27   3   1 -107.68   92.25
 -27  -3   1  171.96  147.77
  27   3   0  168.04   86.96
 -27   3   0  262.20  164.49
 -27   3   0   72.93  121.29
 -27  -3   0  119.60   84.26
 -27  -3   0  441.54  179.35
  27   3   1  311.23  146.54
 -27   3  -1  374.06  201.25
 -27   3  -1  457.73  143.27
 -27  -3  -1  391.40  147.15
 -27  -3  -1  230.66  205.59
  27   3   2  522.07  131.29
  27  -3   2  669.91  204.30
 -27   3  -2  591.46  228.28
 -27  -3  -2  626.08  132.43
 -27  -3  -2  532.01  227.22
 -27   3  -2  245.05  222.73
  27   3   3   95.75  108.27
  27  -3   3  128.91  160.53
 -27   3  -3   36.83  174.13
 -27   3  -3    4.71  129.46
 -27  -3  -3   27.57  106.07
 -27  -3  -3   81.06  174.23
  27   3   4 1034.06  185.58
  27  -3   4  791.51  257.91
 -27   3  -4 1443.02  288.42
 -27   3  -4  917.44  209.48
 -27  -3  -4  428.08  181.51
 -27  -3  -4  992.75  165.12
  27   3   5  -91.20  130.78
  27  -3   5   95.77  176.82
 -27   3  -5   60.82  205.59
 -27   3  -5   66.77  144.03
 -27  -3  -5   90.52  128.38
 -27  -3  -5   93.49  180.51
  27   5  -6  909.55  249.66
 -27   5   6  404.12  240.07
 -27   5   6  578.94  233.45
  27   5  -5 -254.50  198.52
 -27   5   5 -152.94  113.29
 -27   5   5    6.77  183.09
  27   5  -4  190.84  124.29
 -27   5   4  351.22  209.52
 -27   5   4  201.10  197.27
 -27  -5   3  140.58  160.41
 -27   5   3 -115.72  102.71
  28   0 -14 1849.18  277.48
  28   0 -13   47.58  144.74
  28   0 -12  872.84  210.73
  28   0 -11   55.91  130.70
 -28   0  11   -6.74   40.44
 -28   0  11   33.61   31.90
  28   0 -10  382.67  151.81
 -28   0  10  244.85   56.56
 -28   0  10  147.49   50.06
  28   0  -9  -65.57  127.94
 -28   0   9   10.46   52.94
 -28   0   9  -31.76   48.99
  28   0  -8 1465.12  228.14
 -28   0   8 1300.87   88.98
 -28   0   8 1494.37  204.20
 -28   0   8 1057.13   79.88
  28   0  -7 -195.48  138.36
 -28   0   7  -59.78   77.65
 -28   0   7 -282.09  126.74
 -28   0   7  -11.38   48.59
  28   0  -615007.30  914.44
 -28   0   614380.40  594.12
 -28   0   612790.40  615.33
  28   0  -5 -113.51   87.54
 -28   0   5  102.85  137.97
 -28   0   5  -59.19   64.22
 -28   0   4 4195.17  361.97
 -28   0   4 4123.75  300.09
  28   0  -3 -105.85   94.54
 -28   0   3 -217.63  127.51
 -28   0   3   87.09   75.65
  28   0  -2  117.21   86.96
 -28   0   2   50.32   86.94
 -28   0   2  232.02   91.13
  28   0  -1   -9.16   78.92
 -28   0   1 -100.00  127.36
 -28   0   1   49.49   86.34
  28   0   0  451.74  127.42
 -28   0   0  535.63  191.73
 -28   0   0  659.72  138.31
  28   0   1   73.62  105.05
 -28   0  -1  134.79  151.00
 -28   0  -1    5.08  114.41
  28   0   2 2904.78  272.41
 -28   0  -2 3280.51  391.55
 -28   0  -2 3781.84  374.64
  28   0   3    3.39  109.37
 -28   0  -3  157.32  152.88
 -28   0  -3 -141.25  129.02
  28   0   4 2542.11  285.04
 -28   0  -4 2790.39  334.15
 -28   0  -4 2612.16  238.17
  28   0   5   71.97  133.95
 -28   0  -5 -297.48  165.34
 -28   0  -5  293.33  169.77
  28   0   6  398.07  193.03
 -28   0  -6  440.56  229.58
 -28   0  -6  323.78  234.61
  28   0   7  165.21  162.62
 -28   0  -7 -190.23  111.06
 -28   0  -7   87.76  197.22
  28  -2 -16 1099.01  175.51
 -28   2  16  737.37  129.54
 -28   2  16  370.69  135.36
  28  -2 -15  -86.47  109.22
 -28   2  15   71.53   83.33
  28  -2 -14  101.02  119.03
 -28   2  14  110.70   93.90
 -28   2  14  163.97   91.04
  28  -2 -13  150.48  123.27
  28   2 -13  385.14  200.69
 -28   2  13  170.50   94.68
 -28   2  13  340.64  101.13
  28   2 -12   55.00  190.94
  28  -2 -12  277.39  148.99
 -28   2  12   65.81   89.50
 -28   2  12  103.03   89.36
  28  -2 -11  416.01  135.54
  28   2 -11  872.44  138.83
 -28   2  11  346.54  157.97
 -28   2  11  493.14  108.47
  28   2 -10  304.25  177.59
  28  -2 -10   30.88  105.79
 -28   2  10   88.78  123.79
 -28   2  10  152.47   85.50
  28   2  -9  616.38  215.53
  28  -2  -9  578.99   79.03
 -28   2   9  392.24  116.02
 -28   2   9  314.75  113.51
  28  -2  -8  -11.89   68.84
  28   2  -8  785.01  190.79
 -28   2   8  457.54  106.37
 -28   2   8  495.57  104.41
  28   2  -7  -21.98  174.50
 -28   2   7  172.95  102.38
 -28   2   7  215.34  101.27
 -28  -2   7   -9.35  159.80
 -28   2   7  140.15   99.24
  28   2  -6  505.01  107.25
 -28   2   6  350.01  152.38
 -28   2   6  448.00  108.79
 -28  -2   6  463.39  164.18
 -28   2   6 -114.76   61.29
 -28   2   5  -74.72   94.62
 -28   2   5  -23.41   92.65
 -28  -2   5   42.40   35.11
 -28  -2   5  -83.60  140.65
  28   2  -4  180.38   72.67
 -28   2   4  321.48  126.38
 -28  -2   4  415.67   52.64
 -28   2   4  320.76  126.30
  28   2  -3   29.84   71.06
 -28   2   3  -26.51  110.15
 -28  -2   3   58.16   48.57
 -28   2   3   56.73  103.84
  28   2  -2 1926.54  173.39
 -28   2   2 2026.67  245.72
 -28  -2   2 2208.58  179.23
 -28   2   2 2210.46  232.04
 -28  -2   2 1804.68  311.11
  28   2  -1  100.34   93.86
  28  -2  -1  -42.45   64.20
 -28   2   1 -115.80  117.00
 -28  -2   1   16.96   66.22
 -28   2   1  -66.86  112.64
 -28  -2   1  -35.98  149.92
  28   2   0 -122.84   74.95
  28  -2   0  198.00  114.62
 -28   2   0  -57.92  123.09
 -28   2   0 -108.13  126.86
 -28   2   0   65.11  116.55
 -28  -2   0   45.61   74.31
 -28  -2   0   73.04   89.99
  28   2   1  -79.11  121.07
  28  -2   1    1.34  125.08
 -28   2  -1    3.11  134.29
 -28   2  -1  -85.36  125.72
 -28  -2  -1  -88.50  162.74
 -28  -2  -1   47.95   84.59
  28   2   2  -74.05   97.17
  28  -2   2  -17.12  134.34
 -28   2  -2  -42.47  153.61
 -28  -2  -2   53.18   97.20
 -28  -2  -2   70.38   94.86
 -28   2  -2  176.70  133.87
  28   2   3   27.23  106.23
  28  -2   3  222.71  140.19
 -28   2  -3   59.86  161.25
 -28  -2  -3 -193.46  165.99
 -28  -2  -3 -138.89  105.16
 -28   2  -3  -43.77  136.65
  28   2   4 1414.95  223.22
  28  -2   4 1325.98  284.73
 -28  -2  -4 1435.82  338.57
 -28   2  -4 1511.70  279.01
 -28  -2  -4 1379.25  222.64
 -28   2  -4 2071.62  313.60
  28   2   5  354.82  167.59
  28  -2   5  662.14  199.73
 -28  -2  -5  480.04  141.57
 -28   2  -5  160.79  197.23
 -28  -2  -5  350.24  167.36
 -28   2  -5  245.83  134.82
  28   2   6  820.41  213.95
  28  -2   6  661.76  153.07
 -28  -2  -6  735.87  293.36
 -28   2  -6  205.61  242.60
 -28  -2  -6 1355.28  214.97
 -28   2  -6  600.45  278.67
  28   4 -11  341.50  212.11
 -28   4  11  -32.54  147.06
 -28   4  11  113.72  148.26
  28   4 -10  393.10  235.22
 -28   4  10  277.85  163.70
 -28   4  10  208.81  164.12
  28   4  -9 -232.38  182.57
 -28   4   9  -15.44  130.12
 -28   4   9   25.16  137.35
  28   4  -8  468.86  144.96
 -28   4   8  566.76  175.25
 -28   4   8  556.15  187.33
  28   4  -7  147.14  170.25
 -28   4   7    3.72  134.39
 -28   4   7 -124.15  131.66
  28   4  -6   87.91  187.79
 -28   4   6   59.14  151.19
 -28   4   6  153.50  150.00
 -28   4   5  146.26  158.56
 -28   4   5   95.20  100.42
 -28   4   5   -1.78  149.62
 -28   4   4   -6.73  108.17
 -28   4   4  123.46  159.37
 -28  -4   4  185.46   99.39
 -28   4   4   57.41   91.44
 -28   4   3  -21.20   77.55
 -28   4   3    8.53  151.55
 -28  -4   3   43.89  155.89
 -28   4   2   58.91  194.95
 -28  -4   2  430.86  113.46
 -28   4   2  148.53  101.59
 -28  -4   1  189.72  168.82
 -28   4   1  -28.29  158.03
 -28   4   1  -87.23   91.94
 -28  -4   0  484.63  110.77
 -28  -4   0  697.79  229.90
 -28   4   0  720.78  233.19
 -28   4   0  285.98  135.96
  28   4   1   17.88   93.14
 -28  -4  -1   23.42   90.64
 -28   4  -1   51.56  108.65
 -28   4  -1  -11.23  111.97
 -28  -4  -1  263.63  173.31
  29   1 -16  136.93  195.36
  29  -1 -15   56.75  142.49
  29   1 -15   87.36  105.55
  29  -1 -14 1302.28  217.55
  29   1 -14 1010.43  282.71
  29  -1 -13  -38.89  118.73
  29   1 -13  -95.43  157.14
 -29   1  13   42.99   75.39
 -29   1  13   10.58   73.27
  29  -1 -12 2018.18  232.24
  29   1 -12 2656.08  308.24
 -29   1  12 1591.40  126.92
 -29   1  12 1352.95  118.22
  29   1 -11   18.40  159.85
  29  -1 -11   52.37  122.10
 -29   1  11   90.77   81.52
 -29   1  11   36.80   62.31
  29   1 -10 1056.64  241.24
  29  -1 -10  873.46  182.62
 -29   1  10  871.85  137.25
  29  -1  -9  469.53  148.66
  29   1  -9  628.81  191.78
 -29   1   9  302.78   80.44
 -29   1   9  352.29  109.88
  29  -1  -8 1175.86  199.54
 -29   1   8 1160.74  112.99
 -29  -1   8 1009.63  225.66
 -29   1   8  837.83  180.15
 -29   1   8 1015.01  112.92
  29   1  -7  893.09  113.66
  29  -1  -7  109.47   86.76
 -29   1   7  558.67  126.80
 -29  -1   7  532.50  102.24
 -29   1   7  253.26  135.10
 -29   1   7  621.93   89.06
 -29  -1   7  172.89   43.83
 -29   1   6  849.13  111.88
 -29   1   6  725.58   95.63
 -29  -1   6  451.85   73.36
 -29   1   5  142.52  132.01
 -29   1   5  182.18  133.98
 -29  -1   5  237.43   57.54
  29   1  -4   67.96   57.47
 -29   1   4  218.75   92.33
 -29  -1   4 -136.26  152.86
 -29  -1   4   24.17   60.56
 -29   1   4  239.96  123.19
  29   1  -3   83.89   89.37
 -29   1   3   39.32  100.30
 -29  -1   3   34.15   72.96
 -29  -1   3  -35.00  151.63
 -29   1   3  349.45  123.92
  29   1  -2 1138.52  155.56
  29  -1  -2  772.60  154.65
 -29   1   2 1420.19  179.41
 -29  -1   2  993.20  132.08
 -29   1   2 1077.29  203.53
 -29  -1   2  580.59  238.10
  29   1  -1   92.55  104.58
  29  -1  -1  126.95   98.25
 -29   1   1  -23.11  117.88
 -29   1   1   15.03  125.01
 -29  -1   1   51.99   95.39
 -29  -1   1 -123.20   86.77
  29   1   0  341.69  104.48
  29  -1   0  119.71  138.16
 -29   1   0  499.46  175.42
 -29  -1   0  411.61  195.04
 -29   1   0  712.47  170.09
 -29  -1   0  168.41  137.19
  29   1   1  -33.80   93.71
  29  -1   1  -76.62  118.20
 -29   1  -1  224.79  145.60
 -29  -1  -1  267.96  165.54
 -29  -1  -1  143.31  114.03
 -29   1  -1   30.39  128.97
  29   1   2  246.79  127.34
  29  -1   2  398.52  150.33
 -29   1  -2   11.23  182.07
 -29  -1  -2  268.50  146.10
 -29   1  -2  284.31  164.89
  29   1   3  133.93  119.39
  29  -1   3   33.16  136.54
 -29  -1  -3  -22.91  184.72
 -29  -1  -3   68.93  140.04
 -29   1  -3  151.29  161.57
 -29   1  -3  -12.49  149.52
  29   1   4 1406.09  197.54
  29  -1   4  805.66  228.43
 -29  -1  -4  404.18  284.89
 -29  -1  -4 1240.27  245.65
 -29   1  -4  129.86  253.73
 -29   1  -4  737.06  265.20
  29   1   5  113.61  159.44
  29  -1   5   -1.62  179.77
 -29   1  -5  443.67  196.97
 -29  -1  -5  375.81  190.45
 -29  -1  -5  264.78  219.73
 -29   1  -5  219.54  201.38
  29   1   6  346.74  183.46
  29  -1   6  294.26  203.06
 -29   1  -6  457.28  224.69
 -29  -1  -6  540.14  221.54
 -29  -1  -6  265.74  243.99
 -29   1  -6   59.78  240.05
  29  -3 -13  120.38   96.77
  29   3 -13   86.41  214.95
 -29   3  13 -187.45  117.81
 -29   3  13  358.92  117.47
  29  -3 -12   24.89   50.81
  29   3 -12 -223.11  111.28
 -29   3  12  -16.30  106.04
 -29   3  12   64.23  104.19
  29   3 -11  145.90  194.49
 -29   3  11   25.00  105.37
  29   3 -10  344.46  139.08
 -29   3  10  401.14  138.94
 -29   3  10  376.17  132.03
  29   3  -9  675.73  214.21
 -29   3   9   29.77  131.23
 -29   3   9  325.46  130.71
  29   3  -8  512.41  136.78
 -29   3   8  206.41  146.80
 -29   3   8  543.57  145.25
 -29   3   7   71.22  126.58
 -29  -3   7  153.55  105.50
 -29   3   7  153.72  125.95
 -29   3   6  601.13  169.35
 -29   3   6  510.45  164.58
 -29   3   6  656.91  162.54
 -29   3   5 1576.82  223.43
 -29   3   5 1166.74  160.03
 -29   3   4  655.11  143.34
 -29   3   4  942.61  193.90
 -29   3   3  301.01  162.86
 -29   3   3  351.09  166.38
 -29  -3   2  217.25  117.85
 -29  -3   2  271.35   99.58
 -29   3   2  135.02  159.47
 -29   3   2  299.83  122.23
  29   3  -1   66.72   96.40
 -29   3   1 -163.72   84.51
 -29  -3   1  -99.47   94.69
 -29   3   1  123.16  106.71
 -29  -3   1  112.92  162.37
  29   3   0 1622.87  164.91
 -29   3   0 1592.31  292.73
 -29  -3   0 1576.49  156.59
 -29   3   0  899.70  219.65
 -29  -3   0 1913.07  197.93
  29   3   1   -7.74  123.32
 -29   3  -1  -34.54  160.58
 -29   3  -1 -103.72  119.32
 -29  -3  -1   51.38   86.59
 -29  -3  -1  -37.57  167.74
  29   3   2  402.63  135.96
  29  -3   2  534.61  203.36
 -29   3  -2  533.32  226.09
 -29   3  -2  -74.39  176.43
 -29  -3  -2  382.53  132.22
 -29  -3  -2  722.79  142.59
  29   3   3  192.58  125.13
  29  -3   3  213.98  188.57
 -29   3  -3  404.69  208.05
 -29  -3  -3  164.74  123.36
 -29  -3  -3   75.92  210.40
 -29   3  -3  103.88  159.82
  30   0 -15   51.53  159.00
  30   0 -14  254.71  180.82
  30   0 -13  -62.70  152.81
  30   0 -12  102.50  151.13
  30   0 -11   99.99  148.12
  30   0 -10 1031.53  133.91
  30   0  -9   37.53  139.34
 -30   0   9   49.11   49.55
 -30   0   9   28.11   39.16
  30   0  -8   24.10  135.52
 -30   0   8  176.85  124.56
 -30   0   8   -0.75   61.66
 -30   0   8   29.30   53.05
  30   0  -7   58.90  133.19
 -30   0   7  -10.49  120.35
 -30   0   7   -0.01   46.94
 -30   0   7  -14.58   72.44
 -30   0   6 4780.52  277.22
 -30   0   6 4599.19  298.73
 -30   0   5  -98.16  144.88
 -30   0   5  109.56   74.47
 -30   0   4 1411.38  242.64
 -30   0   4 1290.60  142.33
  30   0  -3   45.90   74.61
 -30   0   3   18.69  121.30
 -30   0   3  -67.30  132.95
  30   0  -2 1061.53  147.38
 -30   0   2  963.57  248.65
 -30   0   2 1713.37  189.17
  30   0  -1  -49.76   95.72
 -30   0   1   91.65  154.91
 -30   0   1 -215.69  116.03
  30   0   0  412.45  183.25
 -30   0   0  451.44  120.43
 -30   0   0  625.04  149.49
  30   0   1  -17.99  108.50
 -30   0  -1   71.85  159.82
 -30   0  -1  118.29  121.76
  30   0   2 1793.79  305.57
 -30   0  -2 2035.11  319.19
 -30   0  -2 1358.81  250.22
  30   0   3  -61.46  121.41
 -30   0  -3   39.32  171.90
 -30   0  -3   14.25  149.93
  30   0   4   73.23  141.05
 -30   0  -4  214.18  198.42
 -30   0  -4  188.93  185.97
  30   0   5  -67.93  147.66
 -30   0  -5  101.36  195.80
 -30   0  -5  321.37  182.40
  30  -2 -14  871.66  149.62
 -30   2  14  297.64  113.40
 -30   2  14  223.06  112.13
  30   2 -13  171.58  210.05
  30  -2 -13  209.23  123.31
 -30   2  13   47.04  128.58
 -30   2  13  156.95  120.13
  30  -2 -12   53.40  115.27
  30   2 -12 -154.10  190.73
 -30   2  12   38.14  119.86
 -30   2  12  140.60   88.70
  30   2 -11  -42.20  174.47
  30  -2 -11  136.52  104.74
 -30   2  11  -57.79   84.16
 -30   2  11   59.99  115.23
  30   2 -10  -79.95  213.72
  30  -2 -10  398.52   81.20
 -30   2  10  328.04  110.08
 -30   2  10  417.56  112.51
  30  -2  -9 -115.25   62.41
  30   2  -9  103.09  167.76
 -30   2   9  106.62   90.13
 -30   2   9  200.68   86.53
  30   2  -8   93.55  206.69
 -30   2   8  309.52  113.99
 -30   2   8  300.57  111.53
  30   2  -7   50.75  102.99
 -30   2   7   51.22   99.45
 -30   2   7  -27.42  101.11
 -30   2   7  129.76   95.34
 -30   2   6  210.57  101.07
 -30   2   6  201.83  106.81
 -30   2   6  -44.88   58.74
 -30   2   5  581.55  141.91
 -30   2   5  319.52  135.26
 -30  -2   5  437.27  205.54
 -30   2   4  616.15  176.80
 -30   2   4 1096.17  237.98
 -30  -2   4  858.02   74.71
  30   2  -3  320.86   98.70
 -30   2   3  404.06  149.30
 -30  -2   3  359.93   72.33
 -30   2   3  399.18  144.77
  30   2  -2   66.81   96.61
 -30   2   2  -87.34  129.73
 -30  -2   2  203.17   94.22
 -30   2   2   63.38  124.16
 -30  -2   2   89.57  172.67
  30   2  -1   72.46   99.07
 -30   2   1   18.75  125.91
 -30  -2   1   24.63   73.26
 -30   2   1  -62.21  121.25
 -30  -2   1  173.19  166.32
  30   2   0  331.55  104.80
  30  -2   0  345.75  154.99
 -30   2   0  158.12  168.82
 -30   2   0  331.54  155.91
 -30  -2   0  190.73  102.62
 -30  -2   0  450.30  211.94
  30   2   1  -74.63   96.43
  30  -2   1   88.93  140.82
 -30   2  -1  152.40  163.22
 -30   2  -1   93.21  139.46
 -30  -2  -1  130.71   97.20
 -30  -2  -1  -22.68  179.27
  30   2   2  190.42  121.55
  30  -2   2  271.35  164.58
 -30   2  -2  182.67  193.22
 -30   2  -2   30.99  165.20
 -30  -2  -2  318.60  207.57
 -30  -2  -2  127.96  120.83
  30   2   3  133.52  151.98
  30  -2   3 -115.78  145.86
 -30  -2  -3  -50.48  102.73
 -30  -2  -3  -24.92  107.74
 -30   2  -3  196.50  147.55
 -30   2  -3  -67.52  156.58
  30   2   4  338.48  156.27
  30  -2   4  371.74  202.50
 -30  -2  -4  -20.00  239.02
 -30  -2  -4  470.80  159.64
 -30   2  -4  628.77  204.18
 -30   2  -4  186.28  130.37
  30   4  -8  652.51  270.56
 -30   4   8  558.46  120.86
 -30   4   8  555.75  199.73
  30   4  -7  -30.24  190.56
 -30   4   7 -110.82  143.77
 -30   4   7   90.16  140.78
 -30   4   6  428.79  116.22
 -30   4   6  313.96  185.82
 -30   4   5 -116.10  157.96
 -30   4   5    7.18  151.69
 -30   4   4  454.71  108.81
 -30   4   4  -36.89  129.25
 -30   4   4   29.51  104.13
 -30   4   3   99.40  131.69
 -30   4   3   72.98  165.64
 -30   4   2  345.65  118.80
 -30  -4   2  248.72  126.81
 -30   4   2  168.97  157.62
  31  -1 -15   28.45  138.01
  31   1 -15 -126.35  182.60
  31  -1 -14 -115.88  134.86
  31   1 -14   -0.39  106.16
  31   1 -13   90.49  185.59
  31  -1 -13   84.19  140.08
  31   1 -12 1000.87  260.36
  31  -1 -12  753.18  194.25
  31   1 -11  -82.47  158.95
  31  -1 -11   -1.96  122.12
 -31   1  11   15.05   80.67
 -31   1  11  -23.09   78.85
  31  -1 -10 1554.66  224.81
  31   1 -10 1609.01  283.65
 -31   1  10 1101.57  117.69
 -31   1  10 1303.96  117.81
  31  -1  -9  189.70  141.25
  31   1  -9  -40.27  178.78
 -31   1   9  114.19  104.40
 -31   1   9  162.62  101.23
  31   1  -8 1725.37  166.36
 -31   1   8 1148.53  133.40
 -31  -1   8 1318.24  255.10
 -31   1   8 1197.88  206.85
 -31   1   8 1031.41  126.77
 -31   1   7  104.22  104.94
 -31  -1   7   92.43   84.81
 -31   1   7 -128.44  115.22
 -31   1   7 -117.10   72.42
 -31   1   6  283.13   97.73
 -31   1   6   84.69  137.54
 -31  -1   6  138.39   57.66
 -31   1   5  328.01  110.90
 -31   1   5  482.36  159.37
 -31  -1   5  240.77   90.53
 -31   1   4   63.06  100.21
 -31  -1   4  220.92   95.21
 -31   1   4 -253.22  136.78
 -31  -1   4   56.50   90.47
  31   1  -3  -71.39   68.47
 -31   1   3  -72.05  110.07
 -31  -1   3   69.53   76.59
 -31  -1   3  -58.57  158.15
 -31   1   3 -283.14  130.79
  31   1  -2  643.26  100.69
  31  -1  -2  372.66  134.93
 -31   1   2  337.14  156.60
 -31  -1   2  304.51  113.54
 -31   1   2  502.98  180.87
 -31  -1   2  353.12  208.93
  31   1  -1  226.33  101.28
  31  -1  -1  177.62  127.87
 -31  -1   1  218.38  113.31
 -31  -1   1  393.20  193.22
 -31   1   1  201.08  168.47
 -31   1   1  290.86  138.12
  31   1   0  250.54  161.54
  31  -1   0  231.51  146.70
 -31   1   0  857.60  187.07
 -31  -1   0  164.98  137.16
 -31  -1   0  563.18  213.54
 -31   1   0  383.25  161.34
  31   1   1   89.26  105.17
  31  -1   1  143.82  134.33
 -31  -1  -1   96.69  188.40
 -31  -1  -1  208.86  138.74
 -31   1  -1  -14.91  153.70
  31   1   2  977.42  267.13
  31  -1   2 1661.78  248.60
 -31   1  -2 1754.26  303.10
 -31  -1  -2 1733.74  328.99
 -31  -1  -2 1564.32  257.93
 -31   1  -2 1592.28  277.85
  31   1   3   -7.46  114.85
  31  -1   3   28.02  133.02
 -31   1  -3 -198.22  163.62
 -31  -1  -3   33.35  137.83
 -31   1  -3  173.89  157.69
  31   1   4   98.46  149.12
  31  -1   4  215.50  163.84
 -31  -1  -4  393.64  215.47
 -31  -1  -4   65.41  181.23
 -31   1  -4   64.18  195.70
 -31   1  -4   95.61  194.71
  31   3 -11  223.48  214.63
 -31   3  11   72.87  124.18
  31   3 -10  536.09  273.19
 -31   3  10  664.75  164.75
 -31   3  10  761.81  167.17
  31   3  -9  317.40  211.57
 -31   3   9  169.35  131.42
 -31   3   9   54.25  125.54
 -31   3   8 1355.90  213.53
 -31   3   8 1185.94  207.06
 -31   3   7  384.27  147.97
 -31  -3   7  184.91  125.40
 -31   3   7  288.26  112.29
 -31   3   7  307.98  145.14
 -31   3   6   83.64  142.96
 -31   3   6  145.96  103.24
 -31   3   6  280.83  139.60
 -31   3   5   61.45  132.87
 -31   3   5  113.09  142.93
 -31   3   5   96.59   80.59
 -31   3   4  358.42  136.66
 -31   3   4  449.41  167.72
 -31   3   3  590.07  196.78
 -31   3   3  502.05  152.64
 -31  -3   2 1849.63  325.59
 -31   3   2 1347.19  262.18
 -31   3   2 1110.23  204.72
 -31   3   1 -156.16  160.51
 -31  -3   1  -39.90  193.46
 -31   3   1  -40.19  123.65
 -31   3   0  258.43  199.26
 -31  -3   0  142.35  101.53
 -31   3   0  608.71  150.90
 -31  -3   0   32.63  220.01
  32   0 -14   89.12  168.34
  32   0 -13  106.53  167.11
  32   0 -12  264.54  180.37
  32   0 -11   16.96  147.82
  32   0 -10  199.92  173.01
  32   0  -9 -119.20  160.71
  32   0  -8  373.14  197.68
 -32   0   8  489.50  178.08
  32   0  -7  -17.64   89.52
 -32   0   7   54.94  136.24
 -32   0   7  -61.29   55.71
 -32   0   7  -62.61   82.50
 -32   0   6   55.89  143.12
 -32   0   6  -82.12   91.27
 -32   0   5   -5.65  143.52
 -32   0   5   36.45  100.17
 -32   0   4 1459.40  261.77
 -32   0   4 1336.14  152.29
  32   0  -3   80.87   79.87
 -32   0   3  -57.84   89.96
 -32   0   3 -276.76  149.05
  32   0  -2  578.13  183.39
 -32   0   2  961.29  152.77
 -32   0   2  518.34  226.74
  32   0  -1  143.62   93.70
 -32   0   1   -7.42   89.27
 -32   0   1 -146.49  106.11
  32   0   0  808.20  199.53
 -32   0   0 1676.10  294.82
 -32   0   0 2298.20  247.29
  32   0   1   40.73  152.78
 -32   0  -1  -32.32   97.52
 -32   0  -1  -49.97  132.65
  32   0   2  335.09  153.44
 -32   0  -2  296.98  184.78
  32   0   3  128.42  144.34
 -32   0  -3   75.09  199.27
 -32   0  -3   78.87  168.05
  32   2 -13  115.73  196.54
  32  -2 -13 -142.77  119.70
 -32   2  13  -17.59   87.33
  32   2 -12  614.48  130.82
  32  -2 -12  206.57  140.81
 -32   2  12  127.72  100.87
 -32   2  12   41.92  104.27
  32   2 -11   68.21  190.41
  32  -2 -11  116.65   71.22
 -32   2  11  -60.04   89.68
 -32   2  11   25.05   92.16
  32  -2 -10  -41.25   84.44
  32   2 -10  945.97  139.07
 -32   2  10  224.04  113.49
 -32   2  10  633.29  118.38
  32   2  -9 -146.72  188.10
 -32   2   9  118.74   95.55
 -32   2   9   37.81   94.23
  32   2  -8 1527.26  194.54
 -32   2   8 1146.49  173.96
 -32  -2   8 1562.98  180.24
 -32   2   8 1167.25  172.29
 -32   2   7   80.75   97.81
 -32   2   7  -80.47  110.33
 -32   2   7   89.49   97.91
 -32   2   6  251.71  102.59
 -32   2   6  129.16  105.66
 -32   2   6 -125.65   58.51
 -32   2   5  132.13  123.61
 -32   2   5  164.08  128.75
 -32   2   4  183.46  145.65
 -32   2   4  435.54  148.54
 -32   2   3   10.51  127.01
 -32  -2   3   91.50  101.04
 -32   2   3   -2.50   72.41
 -32   2   2  -41.14  151.00
 -32  -2   2  271.40   79.68
 -32   2   2  113.91  150.35
 -32  -2   2  222.38  204.20
  32   2  -1  101.76   91.97
 -32   2   1  115.05  158.95
 -32  -2   1  191.86  124.37
 -32   2   1  230.94  152.95
 -32  -2   1  306.22  120.71
  32   2   0  265.42  152.23
  32  -2   0  466.95  170.27
 -32   2   0  301.32  201.86
 -32  -2   0  450.19  114.97
 -32   2   0  411.94  178.60
 -32  -2   0  -25.93  232.68
  32   2   1  -35.61   96.40
  32  -2   1  308.61  142.58
 -32   2  -1   78.63  167.68
 -32  -2  -1   57.12   99.12
 -32   2  -1   54.48  148.65
 -32  -2  -1  -85.42  111.07
  33   1 -13  170.64  184.50
  33  -1 -13  -16.37  144.48
  33  -1 -12  256.05  159.77
  33   1 -12   94.45  206.39
  33  -1 -11   11.52  136.20
  33   1 -11  -67.35  104.95
  33   1 -10 2465.32  390.02
  33  -1 -10 2793.51  314.61
  33   1  -9 2256.07  324.73
 -33   1   9 1340.26  199.48
 -33   1   9 1263.70  181.90
 -33   1   8 1333.13  155.90
 -33  -1   8 1784.32  292.87
 -33   1   8 1102.25  236.49
 -33   1   8 1385.97  139.34
 -33   1   7   68.42  120.91
 -33  -1   7  137.48   98.23
 -33   1   7   58.73  133.11
 -33   1   7   15.78   81.60
 -33   1   6   72.23   98.04
 -33   1   6  162.42  141.18
 -33   1   5  -63.39  108.21
 -33   1   5  -70.80  144.57
 -33   1   4   86.50  126.04
 -33  -1   4  209.75  185.40
 -33   1   4  304.22  154.13
 -33  -1   4   39.71   76.76
  33   1  -3   16.77  102.53
 -33   1   3  -85.23  128.37
 -33  -1   3 -223.75  172.07
 -33  -1   3   63.84  116.31
 -33   1   3  445.96  143.29
  33   1  -2  378.71  152.36
 -33  -1   2  340.70  173.59
 -33   1   2  379.43  197.24
 -33  -1   2  688.54  139.33
 -33   1   2  501.68  163.26
  33   1  -1  328.31  115.98
  33  -1  -1  525.14  147.19
 -33  -1   1  294.95  184.73
 -33   1   1  719.10  196.31
 -33  -1   1 -208.33  225.33
 -33   1   1  250.55  168.15
  33   1   0 1947.68  208.47
  33  -1   0 1980.63  251.76
 -33   1   0 1885.46  318.47
 -33  -1   0 1694.21  231.41
 -33  -1   0 1696.75  219.61
 -33   1   0 2007.25  283.39
  33   1   1  109.97  121.80
  33  -1   1  116.27  144.90
 -33   1  -1  152.81  179.40
 -33  -1  -1  264.22  136.21
 -33  -1  -1   68.41  207.57
 -33   1  -1  -28.88  163.05
 -33  -3   7  229.65  118.67
 -33   3   7   48.75  111.09
 -33   3   7   32.99  133.97
 -33   3   6  597.47  178.11
 -33   3   6  353.94  195.08
 -33   3   6  503.32  178.36
 -33   3   5  -69.31  137.09
 -33   3   5  175.54  112.81
 -33   3   5   66.09   81.68
  34   0 -12  566.10  229.83
  34   0 -11  -52.98  163.94
  34   0 -10  -62.56  167.70
  34   0  -9  -41.60   95.88
  34   0  -8  131.51  114.82
 -34   0   8  635.51  175.87
 -34   0   7  195.91  167.61
 -34   0   6  500.69  201.45
 -34   0   5   44.77  159.87
 -34   0   5 -153.38  121.35
 -34   0   4  510.05  124.27
 -34   0   4  158.35  167.87
 -34   0   3  -69.76  112.30
 -34   0   3  -83.48  169.60
  34   0  -2  157.07  109.58
 -34   0   2  120.24  133.54
 -34   0   2  261.86  188.96
  34   0  -1    7.41  105.44
 -34   0   1 -157.22  169.19
 -34   0   1  -22.91  119.51
  34   0   0 1403.11  251.21
 -34   0   0  660.76  281.93
 -34   0   0  706.84  211.99
  34   2  -9  163.75  192.93
 -34   2   9   44.95   93.38
 -34   2   9  -56.92   94.88
 -34   2   8  378.69  129.83
 -34  -2   8  440.55  129.04
 -34   2   8  120.48  125.11
 -34   2   7  240.01  125.97
 -34   2   7  215.54  138.23
 -34   2   7   83.65  118.89
 -34   2   6  656.58  146.86
 -34   2   6  523.88  160.98
 -34   2   6  191.28   80.33
 -34   2   5  -42.67  126.98
 -34   2   5 -135.78  131.73
 -34   2   4  678.27  163.24
 -34   2   4  108.82  175.29
 -34   2   3  -14.79  139.28
 -34  -2   3   82.44  195.59
 -34   2   3  161.40  143.54
 -35  -1   8  416.21  240.20
 -35   1   8  691.03  194.92
 -35   1   7  -38.13  138.11
 -35   1   7  172.64  142.75
 -35   1   7   58.29   87.41
 -35   1   6   -0.42   98.50
 -35   1   6    1.59  135.63
 -35   1   6   -2.00   50.02
 -35  -1   5  151.62  180.82
 -35   1   5  -33.90  150.78
 -35   1   5   70.67  105.59
 -35  -1   4 -195.18  199.40
 -35   1   4  316.26  168.14
 -35   1   4  159.28  122.71
 -35  -1   3  282.95  217.14
 -35   1   3  497.54  180.49
 -35   1   3   10.85  146.40
   0   0   0    0.00    0.00
;
_shelx_hkl_checksum   88080

#==============================================================================

#     End of CIF

#==============================================================================


data_70315mae_a_yh
 
_audit_creation_method            'SHELXL-2014/7'
_shelx_SHELXL_version_number      '2014/7'
_chemical_name_systematic         ?
_chemical_name_common             ?
_chemical_melting_point           ?
_chemical_formula_moiety          'C38 H50 Cu N4 O4, 2(C H Cl3)'
_chemical_formula_sum
 'C40 H52 Cl6 Cu N4 O4' 
_chemical_formula_weight          929.09

loop_
 _atom_type_symbol
 _atom_type_description
 _atom_type_scat_dispersion_real
 _atom_type_scat_dispersion_imag
 _atom_type_scat_source
 'C'  'C'   0.0033   0.0016
 'International Tables Vol C Tables 4.2.6.8 and 6.1.1.4'
 'H'  'H'   0.0000   0.0000
 'International Tables Vol C Tables 4.2.6.8 and 6.1.1.4'
 'N'  'N'   0.0061   0.0033
 'International Tables Vol C Tables 4.2.6.8 and 6.1.1.4'
 'Cu'  'Cu'   0.3201   1.2651
 'International Tables Vol C Tables 4.2.6.8 and 6.1.1.4'
 'O'  'O'   0.0106   0.0060
 'International Tables Vol C Tables 4.2.6.8 and 6.1.1.4'
 'Cl'  'Cl'   0.1484   0.1585
 'International Tables Vol C Tables 4.2.6.8 and 6.1.1.4'
 
_space_group_crystal_system       orthorhombic
_space_group_IT_number            56
_space_group_name_H-M_alt         'P c c n'
_space_group_name_Hall            '-P 2ab 2ac'
 
_shelx_space_group_comment
;
The symmetry employed for this shelxl refinement is uniquely defined
by the following loop, which should always be used as a source of
symmetry information in preference to the above space-group names.
They are only intended as comments.
;
 
loop_
 _space_group_symop_operation_xyz
 'x, y, z'
 '-x+1/2, -y+1/2, z'
 'x+1/2, -y, -z+1/2'
 '-x, y+1/2, -z+1/2'
 '-x, -y, -z'
 'x-1/2, y-1/2, -z'
 '-x-1/2, y, z-1/2'
 'x, -y-1/2, z-1/2'
 
_cell_length_a                    14.579(5)
_cell_length_b                    25.909(6)
_cell_length_c                    11.798(3)
_cell_angle_alpha                 90
_cell_angle_beta                  90
_cell_angle_gamma                 90
_cell_volume                      4457(2)
_cell_formula_units_Z             4
_cell_measurement_temperature     123(2)
_cell_measurement_reflns_used     38376
_cell_measurement_theta_min       3.145
_cell_measurement_theta_max       27.485
 
_exptl_crystal_description        prism
_exptl_crystal_colour             violet
_exptl_crystal_density_meas       'not measured'
_exptl_crystal_density_method     ?
_exptl_crystal_density_diffrn     1.385
_exptl_crystal_F_000              1932
_exptl_transmission_factor_min    ?
_exptl_transmission_factor_max    ?
_exptl_crystal_size_max           0.500
_exptl_crystal_size_mid           0.300
_exptl_crystal_size_min           0.200
_exptl_absorpt_coefficient_mu     0.893
_shelx_estimated_absorpt_T_min    0.664
_shelx_estimated_absorpt_T_max    0.842
_exptl_absorpt_correction_type    none
_exptl_absorpt_correction_T_min   ?
_exptl_absorpt_correction_T_max   ?
_exptl_absorpt_process_details    ?
_exptl_absorpt_special_details    ?
_diffrn_ambient_temperature       123(2)
_diffrn_radiation_wavelength      0.71075
_diffrn_radiation_type            MoK\a
_diffrn_source                    'fine-focus sealed tube' 
_diffrn_measurement_device_type   'Rigaku RAXIS-RAPID'
_diffrn_measurement_method        \w 
_diffrn_detector_area_resol_mean  10.00 
_diffrn_reflns_number             38376
_diffrn_reflns_av_unetI/netI      0.0441
_diffrn_reflns_av_R_equivalents   0.0748
_diffrn_reflns_limit_h_min        -18
_diffrn_reflns_limit_h_max        18
_diffrn_reflns_limit_k_min        -33
_diffrn_reflns_limit_k_max        33
_diffrn_reflns_limit_l_min        -14
_diffrn_reflns_limit_l_max        15
_diffrn_reflns_theta_min          3.145
_diffrn_reflns_theta_max          27.485
_diffrn_reflns_theta_full         25.242
_diffrn_measured_fraction_theta_max   0.981
_diffrn_measured_fraction_theta_full  0.990
_diffrn_reflns_Laue_measured_fraction_max    0.981
_diffrn_reflns_Laue_measured_fraction_full   0.990
_diffrn_reflns_point_group_measured_fraction_max   0.981
_diffrn_reflns_point_group_measured_fraction_full  0.990
_reflns_number_total              5014
_reflns_number_gt                 3587
_reflns_threshold_expression      'I > 2\s(I)'
_reflns_Friedel_coverage          0.000
_reflns_Friedel_fraction_max      .
_reflns_Friedel_fraction_full     .
 
_reflns_special_details
;
 Reflections were merged by SHELXL according to the crystal
 class for the calculation of statistics and refinement.
 
 _reflns_Friedel_fraction is defined as the number of unique
 Friedel pairs measured divided by the number that would be
 possible theoretically, ignoring centric projections and
 systematic absences.
;
 
_computing_data_collection        'Rapid Auto(Rigaku)'
_computing_cell_refinement        'Rapid Auto(Rigaku)'
_computing_data_reduction         'Rapid Auto(Rigaku)'
_computing_structure_solution     'SHELXT (Sheldrick, 2014)'
_computing_structure_refinement 'SHELXL-2014/7 (Sheldrick, 2014)'
_computing_molecular_graphics     ?
_computing_publication_material   ?
_refine_special_details           ?
_refine_ls_structure_factor_coef  Fsqd
_refine_ls_matrix_type            full
_refine_ls_weighting_scheme       calc
_refine_ls_weighting_details
'w=1/[\s^2^(Fo^2^)+(0.0509P)^2^+4.6995P] where P=(Fo^2^+2Fc^2^)/3'
_atom_sites_solution_primary      ?
_atom_sites_solution_secondary    ?
_atom_sites_solution_hydrogens    geom
_refine_ls_hydrogen_treatment     constr
_refine_ls_extinction_method      none
_refine_ls_extinction_coef        .
_refine_ls_number_reflns          5014
_refine_ls_number_parameters      303
_refine_ls_number_restraints      0
_refine_ls_R_factor_all           0.0792
_refine_ls_R_factor_gt            0.0507
_refine_ls_wR_factor_ref          0.1223
_refine_ls_wR_factor_gt           0.1108
_refine_ls_goodness_of_fit_ref    1.026
_refine_ls_restrained_S_all       1.026
_refine_ls_shift/su_max           0.001
_refine_ls_shift/su_mean          0.000
 
loop_
 _atom_site_label
 _atom_site_type_symbol
 _atom_site_fract_x
 _atom_site_fract_y
 _atom_site_fract_z
 _atom_site_U_iso_or_equiv
 _atom_site_adp_type
 _atom_site_occupancy
 _atom_site_site_symmetry_order  
 _atom_site_calc_flag
 _atom_site_refinement_flags_posn
 _atom_site_refinement_flags_adp
 _atom_site_refinement_flags_occupancy
 _atom_site_disorder_assembly
 _atom_site_disorder_group
C1 C 0.5230(2) 0.29342(12) -0.0679(3) 0.0397(7) Uani 1 1 d . . . . .
H1 H 0.5331 0.2825 -0.1437 0.048 Uiso 1 1 calc R U . . .
C2 C 0.4434(2) 0.31379(11) -0.0269(3) 0.0353(7) Uani 1 1 d . . . . .
C3 C 0.3554(2) 0.32109(15) -0.0924(3) 0.0493(9) Uani 1 1 d . . . . .
H3 H 0.3421 0.3585 -0.0984 0.059 Uiso 1 1 calc R U . . .
H3A H 0.3044 0.3048 -0.0500 0.059 Uiso 1 1 calc R U . . .
C4 C 0.3593(3) 0.29806(18) -0.2110(4) 0.0747(14) Uani 1 1 d . . . . .
H4 H 0.4058 0.3162 -0.2558 0.112 Uiso 1 1 calc R U . . .
H4A H 0.2993 0.3017 -0.2476 0.112 Uiso 1 1 calc R U . . .
H4B H 0.3753 0.2614 -0.2060 0.112 Uiso 1 1 calc R U . . .
C5 C 0.45794(19) 0.32462(11) 0.0887(2) 0.0307(6) Uani 1 1 d . . . . .
C6 C 0.3870(2) 0.34741(17) 0.1637(3) 0.0560(10) Uani 1 1 d . . . . .
H6 H 0.3960 0.3346 0.2419 0.067 Uiso 1 1 calc R U . . .
H6A H 0.3256 0.3361 0.1379 0.067 Uiso 1 1 calc R U . . .
C7 C 0.3907(4) 0.4063(2) 0.1638(4) 0.100(2) Uani 1 1 d . . . . .
H7 H 0.4508 0.4177 0.1913 0.150 Uiso 1 1 calc R U . . .
H7A H 0.3426 0.4198 0.2135 0.150 Uiso 1 1 calc R U . . .
H7B H 0.3812 0.4191 0.0865 0.150 Uiso 1 1 calc R U . . .
C8 C 0.54765(18) 0.31033(10) 0.1143(2) 0.0251(6) Uani 1 1 d . . . . .
C9 C 0.60465(18) 0.30708(10) 0.2145(2) 0.0238(6) Uani 1 1 d . . . . .
C10 C 0.58014(19) 0.32909(10) 0.3183(2) 0.0270(6) Uani 1 1 d . . . . .
H10 H 0.5258 0.3493 0.3208 0.032 Uiso 1 1 calc R U . . .
C11 C 0.63007(18) 0.32337(10) 0.4188(2) 0.0267(6) Uani 1 1 d . . . . .
C12 C 0.6047(2) 0.34904(11) 0.5232(2) 0.0301(6) Uani 1 1 d . . . . .
C13 C 0.5351(2) 0.38349(12) 0.5558(3) 0.0375(7) Uani 1 1 d . . . . .
C14 C 0.4564(2) 0.40384(13) 0.4869(3) 0.0467(9) Uani 1 1 d . . . . .
H14 H 0.4776 0.4106 0.4086 0.056 Uiso 1 1 calc R U . . .
H14A H 0.4356 0.4370 0.5197 0.056 Uiso 1 1 calc R U . . .
C15 C 0.3761(2) 0.36655(17) 0.4832(3) 0.0572(10) Uani 1 1 d . . . . .
H15 H 0.3975 0.3327 0.4573 0.086 Uiso 1 1 calc R U . . .
H15A H 0.3294 0.3796 0.4308 0.086 Uiso 1 1 calc R U . . .
H15B H 0.3496 0.3633 0.5592 0.086 Uiso 1 1 calc R U . . .
C16 C 0.5476(2) 0.39338(14) 0.6726(3) 0.0472(9) Uani 1 1 d . . . . .
C17 C 0.4882(5) 0.4234(3) 0.7520(6) 0.0388(15) Uani 0.723(9) 1 d . . P A 1
H17 H 0.4941 0.4093 0.8297 0.047 Uiso 0.723(9) 1 calc R U P A 1
H17A H 0.4232 0.4204 0.7286 0.047 Uiso 0.723(9) 1 calc R U P A 1
C18 C 0.5173(4) 0.4795(2) 0.7505(5) 0.0569(18) Uani 0.723(9) 1 d . . P A 1
H18 H 0.5809 0.4823 0.7764 0.085 Uiso 0.723(9) 1 calc R U P A 1
H18A H 0.4774 0.4995 0.8010 0.085 Uiso 0.723(9) 1 calc R U P A 1
H18B H 0.5123 0.4930 0.6732 0.085 Uiso 0.723(9) 1 calc R U P A 1
C19 C 0.4957(14) 0.4437(6) 0.7275(15) 0.040(5) Uani 0.277(9) 1 d . . P A 2
H19 H 0.5150 0.4754 0.6875 0.047 Uiso 0.277(9) 1 calc R U P A 2
H19A H 0.4284 0.4399 0.7191 0.047 Uiso 0.277(9) 1 calc R U P A 2
C20 C 0.5196(10) 0.4474(5) 0.8475(9) 0.044(4) Uani 0.277(9) 1 d . . P A 2
H20 H 0.5122 0.4135 0.8834 0.066 Uiso 0.277(9) 1 calc R U P A 2
H20A H 0.4792 0.4724 0.8847 0.066 Uiso 0.277(9) 1 calc R U P A 2
H20B H 0.5835 0.4587 0.8550 0.066 Uiso 0.277(9) 1 calc R U P A 2
C21 C 0.6247(2) 0.36650(14) 0.7067(3) 0.0444(8) Uani 1 1 d . . . . .
H21 H 0.6501 0.3667 0.7808 0.053 Uiso 1 1 calc R U . . .
N1 N 0.58501(17) 0.29123(9) 0.0163(2) 0.0329(6) Uani 1 1 d . . . . .
H1A H 0.6413 0.2793 0.0095 0.039 Uiso 1 1 calc R U . . .
N2 N 0.65767(17) 0.34000(9) 0.6176(2) 0.0336(6) Uani 1 1 d . . . . .
H2 H 0.7062 0.3198 0.6194 0.040 Uiso 1 1 calc R U . . .
O1 O 0.68035(12) 0.28172(7) 0.19902(15) 0.0259(4) Uani 1 1 d . . . . .
O2 O 0.70148(13) 0.29342(7) 0.42853(15) 0.0257(4) Uani 1 1 d . . . . .
Cu1 Cu 0.7500 0.2500 0.31425(4) 0.02087(12) Uani 1 2 d S T P . .
C22 C 0.7551(3) 0.45781(13) 0.0330(3) 0.0503(9) Uani 1 1 d . . . . .
H22 H 0.8056 0.4374 0.0688 0.05(5) Uiso 0.50(3) 1 calc R . P B 3
H22A H 0.8073 0.4421 0.0758 0.09(7) Uiso 0.50(3) 1 calc R . P B 4
Cl1 Cl 0.7939(8) 0.4623(5) -0.0997(11) 0.0637(15) Uani 0.50(3) 1 d . . P B 4
Cl2 Cl 0.7371(6) 0.5172(3) 0.1000(8) 0.059(2) Uani 0.50(3) 1 d . . P B 4
Cl3 Cl 0.6491(7) 0.4204(3) 0.0212(8) 0.0582(11) Uani 0.50(3) 1 d . . P B 3
Cl4 Cl 0.7818(8) 0.4754(5) -0.1130(8) 0.0561(16) Uani 0.50(3) 1 d . . P B 3
Cl5 Cl 0.7334(7) 0.5153(4) 0.1061(8) 0.071(3) Uani 0.50(3) 1 d . . P B 3
Cl6 Cl 0.6654(7) 0.4180(2) 0.0604(18) 0.062(3) Uani 0.50(3) 1 d . . P B 4
 
loop_
 _atom_site_aniso_label
 _atom_site_aniso_U_11
 _atom_site_aniso_U_22
 _atom_site_aniso_U_33
 _atom_site_aniso_U_23
 _atom_site_aniso_U_13
 _atom_site_aniso_U_12
C1 0.0391(18) 0.0514(19) 0.0284(17) -0.0042(13) -0.0127(14) 0.0102(14)
C2 0.0327(17) 0.0387(16) 0.0345(17) 0.0066(12) -0.0116(13) -0.0007(12)
C3 0.0339(19) 0.069(2) 0.045(2) 0.0095(16) -0.0199(16) 0.0011(16)
C4 0.069(3) 0.088(3) 0.067(3) -0.003(2) -0.047(2) 0.004(2)
C5 0.0213(15) 0.0394(16) 0.0315(17) 0.0067(11) -0.0026(11) 0.0032(11)
C6 0.0268(18) 0.107(3) 0.034(2) 0.0073(18) -0.0020(14) 0.0257(19)
C7 0.139(5) 0.115(4) 0.046(3) 0.002(2) 0.001(3) 0.097(4)
C8 0.0224(14) 0.0314(14) 0.0216(14) 0.0033(10) -0.0016(11) 0.0008(10)
C9 0.0161(13) 0.0305(14) 0.0248(15) 0.0035(10) -0.0020(10) 0.0002(10)
C10 0.0207(14) 0.0359(15) 0.0245(14) 0.0002(11) -0.0014(11) 0.0058(10)
C11 0.0211(14) 0.0298(14) 0.0290(16) 0.0000(11) -0.0009(11) 0.0037(10)
C12 0.0255(15) 0.0406(16) 0.0243(14) -0.0045(11) -0.0025(12) 0.0058(12)
C13 0.0290(16) 0.0476(18) 0.0359(18) -0.0119(13) -0.0027(13) 0.0120(13)
C14 0.040(2) 0.057(2) 0.043(2) -0.0137(15) -0.0062(16) 0.0247(16)
C15 0.031(2) 0.090(3) 0.051(2) -0.003(2) -0.0044(17) 0.0110(18)
C16 0.0332(19) 0.066(2) 0.042(2) -0.0219(16) -0.0006(15) 0.0105(15)
C17 0.035(3) 0.037(4) 0.044(4) -0.007(3) 0.002(3) 0.005(3)
C18 0.045(3) 0.045(4) 0.080(4) -0.021(3) 0.010(3) 0.003(2)
C19 0.071(11) 0.018(11) 0.030(9) 0.001(6) 0.004(7) 0.024(8)
C20 0.061(9) 0.044(7) 0.027(7) -0.002(5) 0.007(6) 0.019(6)
C21 0.040(2) 0.067(2) 0.0260(18) -0.0136(14) -0.0044(14) 0.0101(16)
N1 0.0258(13) 0.0469(14) 0.0260(13) -0.0035(10) -0.0062(10) 0.0103(10)
N2 0.0303(14) 0.0463(14) 0.0243(13) -0.0065(10) -0.0026(11) 0.0104(11)
O1 0.0158(9) 0.0430(11) 0.0190(10) 0.0006(7) -0.0002(7) 0.0056(7)
O2 0.0240(10) 0.0314(10) 0.0216(10) -0.0002(7) -0.0019(8) 0.0068(7)
Cu1 0.0155(2) 0.0303(2) 0.0168(2) 0.000 0.000 0.00171(18)
C22 0.052(2) 0.0421(18) 0.056(2) 0.0054(15) 0.010(2) -0.0040(16)
Cl1 0.063(2) 0.071(4) 0.057(3) 0.015(2) 0.0094(19) 0.004(2)
Cl2 0.064(3) 0.036(3) 0.079(5) 0.001(2) -0.017(3) 0.002(2)
Cl3 0.059(2) 0.0652(19) 0.051(3) -0.0038(16) -0.0039(18) -0.0273(15)
Cl4 0.060(3) 0.067(4) 0.041(2) 0.012(2) 0.0064(17) -0.005(2)
Cl5 0.111(6) 0.055(4) 0.047(3) -0.012(2) 0.001(3) -0.005(3)
Cl6 0.047(2) 0.0432(14) 0.095(7) 0.005(2) 0.015(3) -0.0098(12)
 
_geom_special_details
;
 All esds (except the esd in the dihedral angle between two l.s. planes)
 are estimated using the full covariance matrix.  The cell esds are taken
 into account individually in the estimation of esds in distances, angles
 and torsion angles; correlations between esds in cell parameters are only
 used when they are defined by crystal symmetry.  An approximate (isotropic)
 treatment of cell esds is used for estimating esds involving l.s. planes.
;
 
loop_
 _geom_bond_atom_site_label_1
 _geom_bond_atom_site_label_2
 _geom_bond_distance
 _geom_bond_site_symmetry_2
 _geom_bond_publ_flag
C1 N1 1.343(4) . ?
C1 C2 1.364(4) . ?
C1 H1 0.9500 . ?
C2 C5 1.408(4) . ?
C2 C3 1.510(4) . ?
C3 C4 1.522(6) . ?
C3 H3 0.9900 . ?
C3 H3A 0.9900 . ?
C4 H4 0.9800 . ?
C4 H4A 0.9800 . ?
C4 H4B 0.9800 . ?
C5 C8 1.393(4) . ?
C5 C6 1.484(4) . ?
C6 C7 1.526(6) . ?
C6 H6 0.9900 . ?
C6 H6A 0.9900 . ?
C7 H7 0.9800 . ?
C7 H7A 0.9800 . ?
C7 H7B 0.9800 . ?
C8 N1 1.371(4) . ?
C8 C9 1.447(4) . ?
C9 O1 1.297(3) . ?
C9 C10 1.397(4) . ?
C10 C11 1.399(4) . ?
C10 H10 0.9500 . ?
C11 O2 1.304(3) . ?
C11 C12 1.447(4) . ?
C12 N2 1.375(4) . ?
C12 C13 1.405(4) . ?
C13 C16 1.414(5) . ?
C13 C14 1.502(4) . ?
C14 C15 1.518(5) . ?
C14 H14 0.9900 . ?
C14 H14A 0.9900 . ?
C15 H15 0.9800 . ?
C15 H15A 0.9800 . ?
C15 H15B 0.9800 . ?
C16 C21 1.381(5) . ?
C16 C17 1.494(8) . ?
C16 C19 1.640(18) . ?
C17 C18 1.515(8) . ?
C17 H17 0.9900 . ?
C17 H17A 0.9900 . ?
C18 H18 0.9800 . ?
C18 H18A 0.9800 . ?
C18 H18B 0.9800 . ?
C19 C20 1.46(2) . ?
C19 H19 0.9900 . ?
C19 H19A 0.9900 . ?
C20 H20 0.9800 . ?
C20 H20A 0.9800 . ?
C20 H20B 0.9800 . ?
C21 N2 1.345(4) . ?
C21 H21 0.9500 . ?
N1 H1A 0.8800 . ?
N2 H2 0.8800 . ?
O1 Cu1 1.8854(18) . ?
O2 Cu1 1.8931(18) . ?
Cu1 O1 1.8854(18) 2_655 ?
Cu1 O2 1.8931(18) 2_655 ?
C22 Cl1 1.669(13) . ?
C22 Cl6 1.697(7) . ?
C22 Cl5 1.750(9) . ?
C22 Cl2 1.750(9) . ?
C22 Cl4 1.823(11) . ?
C22 Cl3 1.829(8) . ?
C22 H22 1.0000 . ?
C22 H22A 1.0000 . ?
 
loop_
 _geom_angle_atom_site_label_1
 _geom_angle_atom_site_label_2
 _geom_angle_atom_site_label_3
 _geom_angle
 _geom_angle_site_symmetry_1
 _geom_angle_site_symmetry_3
 _geom_angle_publ_flag
N1 C1 C2 109.1(3) . . ?
N1 C1 H1 125.5 . . ?
C2 C1 H1 125.5 . . ?
C1 C2 C5 107.0(3) . . ?
C1 C2 C3 126.2(3) . . ?
C5 C2 C3 126.8(3) . . ?
C2 C3 C4 113.0(3) . . ?
C2 C3 H3 109.0 . . ?
C4 C3 H3 109.0 . . ?
C2 C3 H3A 109.0 . . ?
C4 C3 H3A 109.0 . . ?
H3 C3 H3A 107.8 . . ?
C3 C4 H4 109.5 . . ?
C3 C4 H4A 109.5 . . ?
H4 C4 H4A 109.5 . . ?
C3 C4 H4B 109.5 . . ?
H4 C4 H4B 109.5 . . ?
H4A C4 H4B 109.5 . . ?
C8 C5 C2 107.4(3) . . ?
C8 C5 C6 129.1(3) . . ?
C2 C5 C6 123.5(3) . . ?
C5 C6 C7 111.9(3) . . ?
C5 C6 H6 109.2 . . ?
C7 C6 H6 109.2 . . ?
C5 C6 H6A 109.2 . . ?
C7 C6 H6A 109.2 . . ?
H6 C6 H6A 107.9 . . ?
C6 C7 H7 109.5 . . ?
C6 C7 H7A 109.5 . . ?
H7 C7 H7A 109.5 . . ?
C6 C7 H7B 109.5 . . ?
H7 C7 H7B 109.5 . . ?
H7A C7 H7B 109.5 . . ?
N1 C8 C5 106.6(2) . . ?
N1 C8 C9 116.1(2) . . ?
C5 C8 C9 137.1(3) . . ?
O1 C9 C10 123.2(2) . . ?
O1 C9 C8 113.8(2) . . ?
C10 C9 C8 123.0(2) . . ?
C9 C10 C11 124.5(2) . . ?
C9 C10 H10 117.7 . . ?
C11 C10 H10 117.7 . . ?
O2 C11 C10 123.6(2) . . ?
O2 C11 C12 113.8(2) . . ?
C10 C11 C12 122.6(2) . . ?
N2 C12 C13 107.0(2) . . ?
N2 C12 C11 117.9(2) . . ?
C13 C12 C11 135.2(3) . . ?
C12 C13 C16 106.8(3) . . ?
C12 C13 C14 128.8(3) . . ?
C16 C13 C14 124.3(3) . . ?
C13 C14 C15 112.4(3) . . ?
C13 C14 H14 109.1 . . ?
C15 C14 H14 109.1 . . ?
C13 C14 H14A 109.1 . . ?
C15 C14 H14A 109.1 . . ?
H14 C14 H14A 107.9 . . ?
C14 C15 H15 109.5 . . ?
C14 C15 H15A 109.5 . . ?
H15 C15 H15A 109.5 . . ?
C14 C15 H15B 109.5 . . ?
H15 C15 H15B 109.5 . . ?
H15A C15 H15B 109.5 . . ?
C21 C16 C13 107.3(3) . . ?
C21 C16 C17 123.5(4) . . ?
C13 C16 C17 129.1(4) . . ?
C21 C16 C19 131.4(7) . . ?
C13 C16 C19 118.0(7) . . ?
C16 C17 C18 109.2(5) . . ?
C16 C17 H17 109.8 . . ?
C18 C17 H17 109.8 . . ?
C16 C17 H17A 109.8 . . ?
C18 C17 H17A 109.8 . . ?
H17 C17 H17A 108.3 . . ?
C17 C18 H18 109.5 . . ?
C17 C18 H18A 109.5 . . ?
H18 C18 H18A 109.5 . . ?
C17 C18 H18B 109.5 . . ?
H18 C18 H18B 109.5 . . ?
H18A C18 H18B 109.5 . . ?
C20 C19 C16 108.9(10) . . ?
C20 C19 H19 109.9 . . ?
C16 C19 H19 109.9 . . ?
C20 C19 H19A 109.9 . . ?
C16 C19 H19A 109.9 . . ?
H19 C19 H19A 108.3 . . ?
C19 C20 H20 109.5 . . ?
C19 C20 H20A 109.5 . . ?
H20 C20 H20A 109.5 . . ?
C19 C20 H20B 109.5 . . ?
H20 C20 H20B 109.5 . . ?
H20A C20 H20B 109.5 . . ?
N2 C21 C16 108.7(3) . . ?
N2 C21 H21 125.6 . . ?
C16 C21 H21 125.6 . . ?
C1 N1 C8 109.9(2) . . ?
C1 N1 H1A 125.0 . . ?
C8 N1 H1A 125.0 . . ?
C21 N2 C12 110.2(2) . . ?
C21 N2 H2 124.9 . . ?
C12 N2 H2 124.9 . . ?
C9 O1 Cu1 125.26(17) . . ?
C11 O2 Cu1 126.14(17) . . ?
O1 Cu1 O1 87.71(11) 2_655 . ?
O1 Cu1 O2 93.06(8) 2_655 2_655 ?
O1 Cu1 O2 166.87(8) . 2_655 ?
O1 Cu1 O2 166.86(8) 2_655 . ?
O1 Cu1 O2 93.06(8) . . ?
O2 Cu1 O2 89.16(11) 2_655 . ?
Cl1 C22 Cl6 118.9(8) . . ?
Cl1 C22 Cl2 114.4(6) . . ?
Cl6 C22 Cl2 109.4(5) . . ?
Cl5 C22 Cl4 106.9(5) . . ?
Cl5 C22 Cl3 109.6(5) . . ?
Cl4 C22 Cl3 103.9(5) . . ?
Cl5 C22 H22 112.0 . . ?
Cl4 C22 H22 112.0 . . ?
Cl3 C22 H22 112.0 . . ?
Cl1 C22 H22A 104.1 . . ?
Cl6 C22 H22A 104.1 . . ?
Cl2 C22 H22A 104.1 . . ?
 
loop_
 _geom_torsion_atom_site_label_1
 _geom_torsion_atom_site_label_2
 _geom_torsion_atom_site_label_3
 _geom_torsion_atom_site_label_4
 _geom_torsion
 _geom_torsion_site_symmetry_1
 _geom_torsion_site_symmetry_2
 _geom_torsion_site_symmetry_3
 _geom_torsion_site_symmetry_4
 _geom_torsion_publ_flag
N1 C1 C2 C5 0.1(4) . . . . ?
N1 C1 C2 C3 -177.6(3) . . . . ?
C1 C2 C3 C4 5.9(5) . . . . ?
C5 C2 C3 C4 -171.4(3) . . . . ?
C1 C2 C5 C8 0.2(3) . . . . ?
C3 C2 C5 C8 177.8(3) . . . . ?
C1 C2 C5 C6 179.9(3) . . . . ?
C3 C2 C5 C6 -2.4(5) . . . . ?
C8 C5 C6 C7 89.7(4) . . . . ?
C2 C5 C6 C7 -90.0(4) . . . . ?
C2 C5 C8 N1 -0.3(3) . . . . ?
C6 C5 C8 N1 179.9(3) . . . . ?
C2 C5 C8 C9 -174.3(3) . . . . ?
C6 C5 C8 C9 5.9(6) . . . . ?
N1 C8 C9 O1 -6.4(3) . . . . ?
C5 C8 C9 O1 167.3(3) . . . . ?
N1 C8 C9 C10 173.9(3) . . . . ?
C5 C8 C9 C10 -12.5(5) . . . . ?
O1 C9 C10 C11 -4.9(4) . . . . ?
C8 C9 C10 C11 174.9(3) . . . . ?
C9 C10 C11 O2 -5.6(4) . . . . ?
C9 C10 C11 C12 176.7(3) . . . . ?
O2 C11 C12 N2 1.0(4) . . . . ?
C10 C11 C12 N2 178.9(3) . . . . ?
O2 C11 C12 C13 -179.3(3) . . . . ?
C10 C11 C12 C13 -1.4(5) . . . . ?
N2 C12 C13 C16 -1.3(4) . . . . ?
C11 C12 C13 C16 178.9(3) . . . . ?
N2 C12 C13 C14 -176.7(3) . . . . ?
C11 C12 C13 C14 3.5(6) . . . . ?
C12 C13 C14 C15 82.5(4) . . . . ?
C16 C13 C14 C15 -92.1(4) . . . . ?
C12 C13 C16 C21 1.8(4) . . . . ?
C14 C13 C16 C21 177.4(3) . . . . ?
C12 C13 C16 C17 -173.9(5) . . . . ?
C14 C13 C16 C17 1.8(7) . . . . ?
C12 C13 C16 C19 163.5(9) . . . . ?
C14 C13 C16 C19 -20.9(10) . . . . ?
C21 C16 C17 C18 95.7(6) . . . . ?
C13 C16 C17 C18 -89.3(6) . . . . ?
C21 C16 C19 C20 -22.2(18) . . . . ?
C13 C16 C19 C20 -178.6(10) . . . . ?
C13 C16 C21 N2 -1.6(4) . . . . ?
C17 C16 C21 N2 174.4(4) . . . . ?
C19 C16 C21 N2 -159.9(9) . . . . ?
C2 C1 N1 C8 -0.3(4) . . . . ?
C5 C8 N1 C1 0.4(3) . . . . ?
C9 C8 N1 C1 175.9(2) . . . . ?
C16 C21 N2 C12 0.7(4) . . . . ?
C13 C12 N2 C21 0.4(4) . . . . ?
C11 C12 N2 C21 -179.8(3) . . . . ?
C10 C9 O1 Cu1 22.2(4) . . . . ?
C8 C9 O1 Cu1 -157.59(17) . . . . ?
C10 C11 O2 Cu1 -2.5(4) . . . . ?
C12 C11 O2 Cu1 175.37(18) . . . . ?
C9 O1 Cu1 O1 170.0(2) . . . 2_655 ?
C9 O1 Cu1 O2 76.4(4) . . . 2_655 ?
C9 O1 Cu1 O2 -23.1(2) . . . . ?
C11 O2 Cu1 O1 106.5(4) . . . 2_655 ?
C11 O2 Cu1 O1 13.4(2) . . . . ?
C11 O2 Cu1 O2 -153.6(2) . . . 2_655 ?
 
_refine_diff_density_max    0.415
_refine_diff_density_min   -0.644
_refine_diff_density_rms    0.068

_shelx_res_file
;

    70315mae_a.res created by SHELXL-2014/7

TITL 70315mae_a.res in Pccn
REM  Yadorkari-X generated
CELL 0.71075 14.5789 25.9088 11.7984 90.0000 90.0000 90.0000
ZERR 4.0 0.0052 0.0056 0.0031 0.0000 0.0000 0.0000
LATT 1
SYMM 1/2-X, 1/2-Y, +Z
SYMM 1/2+X, -Y, 1/2-Z
SYMM -X, 1/2+Y, 1/2-Z
REM  SPGR Pccn orthorhombic
SFAC C H N Cu O Cl
UNIT 160 208 16 4 16 24
SIZE 0.50 0.30 0.20
TEMP -150.0
L.S. 10
FMAP 2
PLAN -20
ACTA
CONF
LIST 4
BOND $H

WGHT    0.050900    4.699500
FVAR       0.26264   0.72346   0.49652
C1    1    0.523031    0.293417   -0.067863    11.00000    0.03913    0.05144 =
         0.02840   -0.00422   -0.01272    0.01025
AFIX  43
H1    2    0.533067    0.282525   -0.143741    11.00000   -1.20000
AFIX   0
C2    1    0.443366    0.313791   -0.026860    11.00000    0.03274    0.03871 =
         0.03447    0.00665   -0.01158   -0.00071
C3    1    0.355378    0.321090   -0.092426    11.00000    0.03386    0.06895 =
         0.04507    0.00950   -0.01989    0.00115
AFIX  23
H3    2    0.342066    0.358461   -0.098394    11.00000   -1.20000
H3A   2    0.304411    0.304813   -0.050035    11.00000   -1.20000
AFIX   0
C4    1    0.359291    0.298057   -0.210988    11.00000    0.06935    0.08756 =
         0.06729   -0.00317   -0.04748    0.00375
AFIX 137
H4    2    0.405820    0.316207   -0.255768    11.00000   -1.50000
H4A   2    0.299306    0.301745   -0.247589    11.00000   -1.50000
H4B   2    0.375268    0.261388   -0.205953    11.00000   -1.50000
AFIX   0
C5    1    0.457939    0.324623    0.088674    11.00000    0.02125    0.03941 =
         0.03147    0.00670   -0.00260    0.00323
C6    1    0.386962    0.347409    0.163672    11.00000    0.02684    0.10679 =
         0.03425    0.00734   -0.00202    0.02575
AFIX  23
H6    2    0.396047    0.334600    0.241925    11.00000   -1.20000
H6A   2    0.325557    0.336064    0.137921    11.00000   -1.20000
AFIX   0
C7    1    0.390717    0.406268    0.163781    11.00000    0.13915    0.11498 =
         0.04566    0.00191    0.00109    0.09748
AFIX 137
H7    2    0.450815    0.417660    0.191327    11.00000   -1.50000
H7A   2    0.342595    0.419837    0.213536    11.00000   -1.50000
H7B   2    0.381152    0.419107    0.086549    11.00000   -1.50000
AFIX   0
C8    1    0.547655    0.310333    0.114344    11.00000    0.02235    0.03143 =
         0.02161    0.00331   -0.00163    0.00084
C9    1    0.604654    0.307082    0.214513    11.00000    0.01611    0.03051 =
         0.02480    0.00349   -0.00200    0.00019
C10   1    0.580138    0.329088    0.318324    11.00000    0.02068    0.03593 =
         0.02452    0.00016   -0.00136    0.00584
AFIX  43
H10   2    0.525832    0.349321    0.320828    11.00000   -1.20000
AFIX   0
C11   1    0.630070    0.323374    0.418849    11.00000    0.02112    0.02985 =
         0.02899    0.00000   -0.00095    0.00373
C12   1    0.604717    0.349041    0.523204    11.00000    0.02547    0.04058 =
         0.02434   -0.00452   -0.00251    0.00585
C13   1    0.535073    0.383488    0.555806    11.00000    0.02898    0.04762 =
         0.03592   -0.01187   -0.00266    0.01197
C14   1    0.456355    0.403840    0.486921    11.00000    0.04010    0.05705 =
         0.04294   -0.01375   -0.00624    0.02469
AFIX  23
H14   2    0.477638    0.410608    0.408637    11.00000   -1.20000
H14A  2    0.435550    0.437012    0.519689    11.00000   -1.20000
AFIX   0
C15   1    0.376105    0.366554    0.483231    11.00000    0.03106    0.08993 =
         0.05054   -0.00343   -0.00442    0.01104
AFIX 137
H15   2    0.397498    0.332697    0.457296    11.00000   -1.50000
H15A  2    0.329428    0.379629    0.430806    11.00000   -1.50000
H15B  2    0.349576    0.363264    0.559207    11.00000   -1.50000
AFIX   0
C16   1    0.547628    0.393381    0.672636    11.00000    0.03320    0.06644 =
         0.04209   -0.02193   -0.00055    0.01049
PART 1
C17   1    0.488181    0.423369    0.752045    21.00000    0.03473    0.03736 =
         0.04427   -0.00737    0.00241    0.00539
AFIX  23
H17   2    0.494076    0.409330    0.829746    21.00000   -1.20000
H17A  2    0.423198    0.420394    0.728580    21.00000   -1.20000
AFIX   0
C18   1    0.517256    0.479496    0.750545    21.00000    0.04540    0.04534 =
         0.07995   -0.02065    0.01035    0.00334
AFIX 137
H18   2    0.580929    0.482329    0.776436    21.00000   -1.50000
H18A  2    0.477354    0.499454    0.801017    21.00000   -1.50000
H18B  2    0.512295    0.493015    0.673212    21.00000   -1.50000
PART 2
AFIX   0
C19   1    0.495673    0.443652    0.727532   -21.00000    0.07076    0.01798 =
         0.02983    0.00081    0.00413    0.02441
AFIX  23
H19   2    0.514973    0.475418    0.687456   -21.00000   -1.20000
H19A  2    0.428435    0.439939    0.719083   -21.00000   -1.20000
AFIX   0
C20   1    0.519601    0.447350    0.847505   -21.00000    0.06083    0.04385 =
         0.02692   -0.00185    0.00716    0.01895
AFIX 137
H20   2    0.512248    0.413482    0.883356   -21.00000   -1.50000
H20A  2    0.479153    0.472372    0.884681   -21.00000   -1.50000
H20B  2    0.583453    0.458677    0.854955   -21.00000   -1.50000
PART 0
AFIX   0
C21   1    0.624674    0.366505    0.706682    11.00000    0.03979    0.06749 =
         0.02602   -0.01358   -0.00438    0.01012
AFIX  43
H21   2    0.650143    0.366708    0.780795    11.00000   -1.20000
AFIX   0
N1    3    0.585007    0.291228    0.016271    11.00000    0.02577    0.04685 =
         0.02600   -0.00347   -0.00619    0.01031
AFIX  43
H1A   2    0.641252    0.279298    0.009453    11.00000   -1.20000
AFIX   0
N2    3    0.657668    0.340004    0.617559    11.00000    0.03032    0.04625 =
         0.02434   -0.00646   -0.00261    0.01045
AFIX  43
H2    2    0.706159    0.319794    0.619373    11.00000   -1.20000
AFIX   0
O1    5    0.680351    0.281719    0.199019    11.00000    0.01580    0.04305 =
         0.01899    0.00060   -0.00018    0.00559
O2    5    0.701478    0.293417    0.428534    11.00000    0.02401    0.03136 =
         0.02163   -0.00018   -0.00193    0.00681
CU1   4    0.750000    0.250000    0.314249    10.50000    0.01545    0.03032 =
         0.01684    0.00000    0.00000    0.00171
C22   1    0.755100    0.457811    0.032982    11.00000    0.05218    0.04214 =
         0.05646    0.00541    0.01018   -0.00404
PART 3
AFIX  13
H22   2    0.805611    0.437423    0.068809    31.00000    0.05451
PART 4
AFIX  13
H22A  2    0.807328    0.442121    0.075778   -31.00000    0.08721
AFIX   0
CL1   6    0.793891    0.462273   -0.099705   -31.00000    0.06252    0.07105 =
         0.05742    0.01465    0.00935    0.00392
CL2   6    0.737067    0.517220    0.099981   -31.00000    0.06351    0.03609 =
         0.07885    0.00136   -0.01713    0.00247
PART 3
CL3   6    0.649119    0.420390    0.021170    31.00000    0.05860    0.06519 =
         0.05083   -0.00381   -0.00393   -0.02734
CL4   6    0.781794    0.475422   -0.112971    31.00000    0.06019    0.06707 =
         0.04112    0.01195    0.00642   -0.00549
CL5   6    0.733409    0.515290    0.106109    31.00000    0.11121    0.05452 =
         0.04706   -0.01249    0.00133   -0.00514
PART 4
CL6   6    0.665352    0.418029    0.060433   -31.00000    0.04732    0.04316 =
         0.09469    0.00524    0.01542   -0.00976
PART 0

HKLF 4 1 1 0 0 0 1 0 0 0 1

REM  70315mae_a.res in Pccn
REM R1 =  0.0507 for    3587 Fo > 4sig(Fo)  and  0.0792 for all    5014 data
REM    303 parameters refined using      0 restraints

END

WGHT      0.0507      4.7436

REM Highest difference peak  0.415,  deepest hole -0.644,  1-sigma level  0.068
Q1    1   0.5973  0.4126  0.6587  11.00000  0.05    0.41
Q2    1   0.6962  0.2878  0.3590  11.00000  0.05    0.38
Q3    1   0.7500  0.2500  0.3960  10.50000  0.05    0.37
Q4    1   0.6905  0.2805  0.2660  11.00000  0.05    0.36
Q5    1   0.3984  0.3790  0.1743  11.00000  0.05    0.33
Q6    1   0.6861  0.2509  0.3256  11.00000  0.05    0.31
Q7    1   0.6406  0.2895  0.2110  11.00000  0.05    0.30
Q8    1   0.7352  0.3168  0.3164  11.00000  0.05    0.30
Q9    1   0.6278  0.2500  0.3185  11.00000  0.05    0.27
Q10   1   0.4422  0.3228  0.0273  11.00000  0.05    0.27
Q11   1   0.7529  0.2864  0.4015  11.00000  0.05    0.27
Q12   1   0.5788  0.4727  0.7943  11.00000  0.05    0.26
Q13   1   0.4973  0.3147  0.1117  11.00000  0.05    0.26
Q14   1   0.7676  0.3290  0.3968  11.00000  0.05    0.26
Q15   1   0.6389  0.2732  0.6173  11.00000  0.05    0.26
Q16   1   0.5965  0.4368 -0.0025  11.00000  0.05    0.25
Q17   1   0.6542  0.2510  0.2040  11.00000  0.05    0.25
Q18   1   0.6599  0.2978  0.4214  11.00000  0.05    0.25
Q19   1   0.6820  0.2540  0.3978  11.00000  0.05    0.25
Q20   1   0.5887  0.3792  0.5263  11.00000  0.05    0.25
;
_shelx_res_checksum   82661

_shelx_hkl_file
;
   0   4   0  101.21    3.29
   0  -4   0   99.32    5.24
   0   5   0   -1.84    2.56
   0  -5   0    9.99    2.52
   0   6   0 1300.98   33.19
   0  -6   0 1320.31   27.47
   0  -7   0   -0.96    2.55
   0   7   0   -0.63    4.63
   0   8   0 1178.80   25.92
   0  -8   0 1212.86   32.19
   0  -9   0    1.48    4.93
   0   9   0   -0.36    2.81
   0  10   0  870.79   19.98
   0 -10   0  855.25   19.74
   0 -11   0   -1.66    3.47
   0  11   0   -0.57    5.88
   0 -12   0  470.38   12.72
   0  12   0  470.02   18.98
   0  13   0   -1.09    3.52
   0 -13   0    7.11    6.04
   0  14   0  282.51    9.47
   0 -14   0  268.35   14.65
   0 -15   0   -3.16    3.54
   0  15   0    3.39    3.50
   0  16   0   12.49    8.01
   0 -16   0   20.96    4.66
   0 -17   0    0.55    4.01
   0  17   0   -4.19    6.79
   0 -18   0 1249.24   43.79
   0  18   0 1278.29   34.54
   0  19   0   10.84    5.21
   0 -19   0    3.12    8.88
   0 -20   0    2.88    4.82
   0  20   0   -3.96    4.72
   0 -21   0    8.60    5.53
   0  21   0   -2.18    9.39
   0 -22   0  340.61   15.42
   0  22   0  378.42   23.66
   0  23   0    3.06    6.19
   0  24   0  176.24   12.05
   0 -25   0   -1.31    6.32
   0  25   0    6.60    6.49
   0 -26   0  187.20   13.46
   0 -27   0    5.38    7.32
   0  28   0   22.39    8.63
   0  29   0  489.94   22.82
   0  30   0  312.03   19.37
   0 -30   0  291.04   19.51
   0 -31   0    3.56    8.72
   1   4   0   -1.47    2.04
  -1   4   0    0.76    1.14
   1  -4   0    0.30    1.43
  -1  -4   0   -0.16    1.24
  -1  -4   0   -0.55    1.90
  -1   4   0   -0.32    1.96
   1  -4   0    0.41    3.58
  -1  -5   0 3723.41   99.48
  -1   5   0 3727.29  108.28
  -1  -5   0 3267.10   86.31
  -1   5   0 3161.62   77.60
   1   5   0 3582.31   93.16
   1  -5   0 3804.80  102.37
   1   5   0 3576.10   93.00
   1   5   0 3753.97  100.29
   1  -5   0 3213.44   78.83
   1  -6   0    2.63    0.86
  -1   6   0    2.13    0.88
  -1  -6   0    2.87    2.43
   1   6   0    1.73    1.92
  -1   6   0   -4.70    2.59
  -1  -6   0    0.35    2.01
   1  -6   0    2.30    2.52
   1   6   0   -5.44    4.55
  -1   7   0   39.77    3.48
   1   7   0   29.14    2.25
  -1  -7   0   37.41    3.33
   1  -7   0   32.86    3.35
   1   7   0   39.42    3.39
  -1  -7   0   30.36    1.46
  -1   7   0   21.98    0.95
   1  -7   0   24.74    1.10
   1  -8   0    6.96    4.88
  -1  -8   0    5.49    2.70
  -1   8   0    1.61    2.73
  -1   8   0   -0.17    0.67
   1   8   0    3.16    1.56
  -1  -8   0    0.86    1.61
   1   8   0    3.29    2.77
   1  -9   0   70.48    7.39
  -1   9   0   62.74    4.41
  -1  -9   0   58.68    4.44
   1   9   0   57.82    4.37
   1   9   0   62.43    2.31
  -1  -9   0   56.04    2.33
   1  10   0   -0.39    1.30
  -1 -10   0   -0.01    1.32
  -1  10   0    2.56    3.11
   1 -10   0    2.87    3.15
  -1 -10   0   -2.70    3.12
   1  10   0   -2.74    3.07
  -1  11   0  490.91   13.01
   1 -11   0  485.24   13.46
  -1 -11   0  475.98    7.61
   1  11   0  507.63   13.11
  -1 -11   0  509.22   13.10
  -1  12   0   -2.84    6.12
   1  12   0   -2.80    3.55
  -1 -12   0   -2.87    3.37
   1 -12   0    5.38    3.51
  -1 -12   0   -1.43    1.02
  -1  13   0   10.86    3.83
   1  13   0   21.64    3.82
   1 -13   0   11.17    3.87
  -1 -13   0   16.62    0.84
  -1 -13   0    2.08    0.45
  -1 -13   0   19.59    6.52
  -1  14   0   -2.45    3.45
   1 -14   0   -1.10    6.05
  -1 -14   0    2.57    3.48
   1  14   0   -0.71    3.54
  -1  15   0  123.93   10.93
   1 -15   0  117.24   10.98
  -1 -15   0  125.89    6.67
   1  15   0  121.31    6.69
  -1 -16   0    1.25    6.52
  -1  16   0   -1.55    3.76
   1  16   0   -2.79    3.80
   1 -16   0    6.80    6.59
  -1  17   0   17.46    4.92
  -1 -17   0   12.36    4.89
   1  17   0   12.69    4.93
   1 -17   0   39.44    4.87
  -1  18   0   13.02    8.24
  -1 -18   0    5.76    4.64
   1 -18   0    1.90    4.82
   1  18   0   10.11    4.70
   1  19   0  877.83   25.05
   1 -19   0  840.61   24.85
  -1 -19   0  849.12   24.67
  -1  19   0  860.84   24.99
   1  20   0   -7.28    8.68
   1 -20   0    5.65    5.08
  -1  20   0   -0.46    4.97
  -1 -20   0   10.81    8.60
   1  21   0   19.15   10.45
   1 -21   0   16.11    6.07
  -1  21   0   10.46    5.87
  -1 -21   0   18.37    5.97
  -1 -22   0   -3.38    5.39
   1  22   0    3.15    5.24
  -1 -23   0  948.68   31.30
  -1  23   0  942.18   30.89
   1  23   0  938.72   31.01
   1  24   0   -0.21    6.39
   1 -24   0    6.62    6.52
  -1  24   0   11.03    6.48
  -1  25   0   62.89    8.86
   1 -25   0   44.72    9.05
  -1 -25   0   64.78    8.90
   1  25   0   53.77    9.02
   1  26   0   27.52    7.77
  -1 -26   0   -2.98    7.18
   1 -26   0   10.21    7.55
   1 -27   0   61.19   10.02
  -1 -27   0   51.46    9.90
  -1  28   0   -0.57    7.02
  -1  29   0  135.28   13.39
  -1 -30   0    0.42    7.84
   1 -31   0   34.09   11.02
  -1 -31   0   35.83   10.62
  -1  32   0   11.07    9.24
[truncated: 10,387,924 more chars]
